# Supplementary material for: Properties and Roles of γδT Cells in Plasmodium yoelii nigeriensis NSM Infected C57BL/6 Mice
Source: Front Cell Infect Microbiol. 2022 Jan 20;11:788546. doi: 10.3389/fcimb.2021.788546 (PMC8811364; doi:10.3389/fcimb.2021.788546)
Supplement: Additional file 1: Table S1 — Information on the marker genes in each cluster. [file Table_1.xlsx]

## Sheet: Sheet1
Target_Cluster	GeneID	GeneName	Target_Cluster_mean	Other_Cluster_mean	log2FC	Pvlaue	Qvalue	Description	GO	KEGG	KO_ENTRY	EC
0	ENSMUSG00000076431	Sox4	3.64809	1.61169	1.17856	0	0	SRY (sex determining region Y)-box 4 [Source:MGI Symbol;Acc:MGI:98366]	GO:0000976(transcription regulatory region sequence-specific DNA binding);GO:0000978(RNA polymerase II proximal promoter sequence-specific DNA binding);GO:0000981(RNA polymerase II transcription factor activity, sequence-specific DNA binding);GO:0001077(transcriptional activator activity, RNA polymerase II proximal promoter sequence-specific DNA binding);GO:0001501(skeletal system development);GO…	05206(MicroRNAs in cancer)	K09268	NA
0	ENSMUSG00000079523	Tmsb10	82.6969	60.5032	0.450822	0	0	thymosin, beta 10 [Source:MGI Symbol;Acc:MGI:109146]	GO:0003779(actin binding);GO:0003785(actin monomer binding);GO:0005737(cytoplasm);GO:0005856(cytoskeleton);GO:0007015(actin filament organization);GO:0030036(actin cytoskeleton organization)	NA	NA	NA
0	ENSMUSG00000034349	Smc4	6.40631	3.62084	0.823168	1.59906e-297	4.47705e-293	structural maintenance of chromosomes 4 [Source:MGI Symbol;Acc:MGI:1917349]	GO:0000012(single strand break repair);GO:0000166(nucleotide binding);GO:0000796(condensin complex);GO:0003697(single-stranded DNA binding);GO:0005515(protein binding);GO:0005524(ATP binding);GO:0005634(nucleus);GO:0005694(chromosome);GO:0005737(cytoplasm);GO:0005829(cytosol);GO:0007049(cell cycle);GO:0007076(mitotic chromosome condensation);GO:0010032(meiotic chromosome condensation);GO:0016607(…	04110(Cell cycle);04114(Oocyte meiosis)	K06636	NA
0	ENSMUSG00000025997	Ikzf2	5.67814	2.77137	1.03482	1.52306e-284	4.26427e-280	IKAROS family zinc finger 2 [Source:MGI Symbol;Acc:MGI:1342541]	GO:0000122(negative regulation of transcription by RNA polymerase II);GO:0003676(nucleic acid binding);GO:0003677(DNA binding);GO:0003700(DNA binding transcription factor activity);GO:0005634(nucleus);GO:0006351(transcription, DNA-templated);GO:0006355(regulation of transcription, DNA-templated);GO:0042803(protein homodimerization activity);GO:0044212(transcription regulatory region DNA binding);…	04722(Neurotrophin signaling pathway)	K12458	NA
0	ENSMUSG00000000782	Tcf7	7.62783	4.75692	0.681246	2.97251e-223	8.32244e-219	transcription factor 7, T cell specific [Source:MGI Symbol;Acc:MGI:98507]	GO:0000122(negative regulation of transcription by RNA polymerase II);GO:0000978(RNA polymerase II proximal promoter sequence-specific DNA binding);GO:0001227(transcriptional repressor activity, RNA polymerase II transcription regulatory region sequence-specific DNA binding);GO:0003677(DNA binding);GO:0003700(DNA binding transcription factor activity);GO:0005634(nucleus);GO:0005654(nucleoplasm);G…	NA	NA	NA
0	ENSMUSG00000019982	Myb	1.97255	1.13911	0.792159	6.90811e-194	1.93413e-189	myeloblastosis oncogene [Source:MGI Symbol;Acc:MGI:97249]	GO:0000082(G1/S transition of mitotic cell cycle);GO:0000122(negative regulation of transcription by RNA polymerase II);GO:0000978(RNA polymerase II proximal promoter sequence-specific DNA binding);GO:0001077(transcriptional activator activity, RNA polymerase II proximal promoter sequence-specific DNA binding);GO:0001135(transcription factor activity, RNA polymerase II transcription factor recrui…	04151(PI3K-Akt signaling pathway);05166(HTLV-I infection)	K09420	NA
0	ENSMUSG00000027778	Ift80	1.71821	1.05403	0.704991	8.11102e-191	2.27092e-186	intraflagellar transport 80 [Source:MGI Symbol;Acc:MGI:1915509]	GO:0001649(osteoblast differentiation);GO:0002062(chondrocyte differentiation);GO:0003674(molecular_function);GO:0005737(cytoplasm);GO:0005813(centrosome);GO:0005856(cytoskeleton);GO:0005929(cilium);GO:0007224(smoothened signaling pathway);GO:0030992(intraciliary transport particle B);GO:0036064(ciliary basal body);GO:0042073(intraciliary transport);GO:0042995(cell projection);GO:0045880(positive…	00532(Glycosaminoglycan biosynthesis - chondroitin sulfate / dermatan sulfate)	K01017	EC:2.8.2.5
0	ENSMUSG00000023034	Nr4a1	3.7784	2.21475	0.770631	4.15169e-175	1.16239e-170	nuclear receptor subfamily 4, group A, member 1 [Source:MGI Symbol;Acc:MGI:1352454]	GO:0001077(transcriptional activator activity, RNA polymerase II proximal promoter sequence-specific DNA binding);GO:0001938(positive regulation of endothelial cell proliferation);GO:0002042(cell migration involved in sprouting angiogenesis);GO:0003677(DNA binding);GO:0003700(DNA binding transcription factor activity);GO:0003707(steroid hormone receptor activity);GO:0004879(nuclear receptor activ…	04010(MAPK signaling pathway);04151(PI3K-Akt signaling pathway);04925(Aldosterone synthesis and secretion)	K04465	NA
0	ENSMUSG00000029530	Ccr9	1.37097	0.844034	0.699827	1.05783e-155	2.9617e-151	chemokine (C-C motif) receptor 9 [Source:MGI Symbol;Acc:MGI:1341902]	GO:0002305(CD8-positive, gamma-delta intraepithelial T cell differentiation);GO:0004930(G-protein coupled receptor activity);GO:0004950(chemokine receptor activity);GO:0005515(protein binding);GO:0005886(plasma membrane);GO:0006935(chemotaxis);GO:0006955(immune response);GO:0007165(signal transduction);GO:0007186(G-protein coupled receptor signaling pathway);GO:0009986(cell surface);GO:0016020(me…	NA	NA	NA
0	ENSMUSG00000002107	Celf2	4.67358	3.42189	0.449738	1.83967e-149	5.1507e-145	CUGBP, Elav-like family member 2 [Source:MGI Symbol;Acc:MGI:1338822]	GO:0003676(nucleic acid binding);GO:0003723(RNA binding);GO:0005634(nucleus);GO:0005737(cytoplasm);GO:0006376(mRNA splice site selection);GO:0006397(mRNA processing);GO:0036002(pre-mRNA binding)	04320(Dorso-ventral axis formation)	K02177	NA
0	ENSMUSG00000045092	S1pr1	3.87561	2.5167	0.622888	1.3265e-148	3.71394e-144	sphingosine-1-phosphate receptor 1 [Source:MGI Symbol;Acc:MGI:1096355]	GO:0001525(angiogenesis);GO:0001664(G-protein coupled receptor binding);GO:0001955(blood vessel maturation);GO:0003245(cardiac muscle tissue growth involved in heart morphogenesis);GO:0003376(sphingosine-1-phosphate signaling pathway);GO:0004930(G-protein coupled receptor activity);GO:0005654(nucleoplasm);GO:0005768(endosome);GO:0005886(plasma membrane);GO:0005901(caveola);GO:0006935(chemotaxis);…	NA	NA	NA
0	ENSMUSG00000026074	Map4k4	2.72893	1.91672	0.509695	1.83961e-148	5.15055e-144	mitogen-activated protein kinase kinase kinase kinase 4 [Source:MGI Symbol;Acc:MGI:1349394]	GO:0000166(nucleotide binding);GO:0004111(creatine kinase activity);GO:0004672(protein kinase activity);GO:0004674(protein serine/threonine kinase activity);GO:0005524(ATP binding);GO:0005737(cytoplasm);GO:0006468(protein phosphorylation);GO:0010977(negative regulation of neuron projection development);GO:0035556(intracellular signal transduction);GO:0043066(negative regulation of apoptotic proce…	NA	NA	NA
0	ENSMUSG00000025880	Smad7	7.35504	5.1662	0.50963	6.2699e-137	1.75545e-132	SMAD family member 7 [Source:MGI Symbol;Acc:MGI:1100518]	GO:0000122(negative regulation of transcription by RNA polymerase II);GO:0001650(fibrillar center);GO:0001657(ureteric bud development);GO:0002725(negative regulation of T cell cytokine production);GO:0003677(DNA binding);GO:0003700(DNA binding transcription factor activity);GO:0005515(protein binding);GO:0005518(collagen binding);GO:0005622(intracellular);GO:0005634(nucleus);GO:0005654(nucleopla…	04350(TGF-beta signaling pathway);04390(Hippo signaling pathway)	K19631	NA
0	ENSMUSG00000019850	Tnfaip3	10.5474	7.83818	0.428292	6.60994e-136	1.85065e-131	tumor necrosis factor, alpha-induced protein 3 [Source:MGI Symbol;Acc:MGI:1196377]	GO:0001922(B-1 B cell homeostasis);GO:0002020(protease binding);GO:0002237(response to molecule of bacterial origin);GO:0002315(marginal zone B cell differentiation);GO:0002632(negative regulation of granuloma formation);GO:0002634(regulation of germinal center formation);GO:0002637(regulation of immunoglobulin production);GO:0002677(negative regulation of chronic inflammatory response);GO:000367…	04064(NF-kappa B signaling pathway);04668(TNF signaling pathway);04621(NOD-like receptor signaling pathway);05162(Measles);05169(Epstein-Barr virus infection)	K11859	EC:3.4.19.12
0	ENSMUSG00000030067	Foxp1	6.07429	4.22235	0.524672	1.93772e-134	5.42524e-130	forkhead box P1 [Source:MGI Symbol;Acc:MGI:1914004]	GO:0000122(negative regulation of transcription by RNA polymerase II);GO:0000978(RNA polymerase II proximal promoter sequence-specific DNA binding);GO:0001078(transcriptional repressor activity, RNA polymerase II proximal promoter sequence-specific DNA binding);GO:0001701(in utero embryonic development);GO:0002053(positive regulation of mesenchymal cell proliferation);GO:0002329(pre-B cell differ…	NA	NA	NA
0	ENSMUSG00000025085	Ablim1	5.03445	3.6524	0.462987	1.16127e-131	3.25131e-127	actin-binding LIM protein 1 [Source:MGI Symbol;Acc:MGI:1194500]	GO:0001725(stress fiber);GO:0003779(actin binding);GO:0005515(protein binding);GO:0005737(cytoplasm);GO:0005856(cytoskeleton);GO:0007010(cytoskeleton organization);GO:0007411(axon guidance);GO:0014069(postsynaptic density);GO:0015629(actin cytoskeleton);GO:0030027(lamellipodium);GO:0030032(lamellipodium assembly);GO:0045944(positive regulation of transcription by RNA polymerase II);GO:0046872(met…	NA	NA	NA
0	ENSMUSG00000022010	Tsc22d1	1.22635	0.800764	0.614922	1.45472e-129	4.07292e-125	TSC22 domain family, member 1 [Source:MGI Symbol;Acc:MGI:109127]	GO:0000978(RNA polymerase II proximal promoter sequence-specific DNA binding);GO:0001077(transcriptional activator activity, RNA polymerase II proximal promoter sequence-specific DNA binding);GO:0003700(DNA binding transcription factor activity);GO:0005515(protein binding);GO:0005634(nucleus);GO:0005737(cytoplasm);GO:0006351(transcription, DNA-templated);GO:0006355(regulation of transcription, DN…	NA	NA	NA
0	ENSMUSG00000040430	Pitpnc1	3.29331	2.36317	0.478815	1.5148e-129	4.24113e-125	phosphatidylinositol transfer protein, cytoplasmic 1 [Source:MGI Symbol;Acc:MGI:1919045]	GO:0005548(phospholipid transporter activity);GO:0005622(intracellular);GO:0005634(nucleus);GO:0005654(nucleoplasm);GO:0005737(cytoplasm);GO:0005829(cytosol);GO:0006869(lipid transport);GO:0007165(signal transduction);GO:0008289(lipid binding);GO:0008526(phosphatidylinositol transporter activity);GO:0015914(phospholipid transport);GO:0035091(phosphatidylinositol binding);GO:0046488(phosphatidylin…	NA	NA	NA
0	ENSMUSG00000066278	Vps37b	9.28625	6.89751	0.429021	1.30671e-128	3.65851e-124	vacuolar protein sorting 37B [Source:MGI Symbol;Acc:MGI:1916724]	GO:0000813(ESCRT I complex);GO:0005737(cytoplasm);GO:0005768(endosome);GO:0005886(plasma membrane);GO:0010008(endosome membrane);GO:0015031(protein transport);GO:0016020(membrane);GO:0030496(midbody);GO:0031902(late endosome membrane);GO:0032509(endosome transport via multivesicular body sorting pathway);GO:0048306(calcium-dependent protein binding);GO:1902188(positive regulation of viral release…	04144(Endocytosis)	K12185	NA
0	ENSMUSG00000069094	Pde7a	2.36564	1.66777	0.504315	1.05567e-120	2.95568e-116	phosphodiesterase 7A [Source:MGI Symbol;Acc:MGI:1202402]	GO:0004112(cyclic-nucleotide phosphodiesterase activity);GO:0004114(3',5'-cyclic-nucleotide phosphodiesterase activity);GO:0004115(3',5'-cyclic-AMP phosphodiesterase activity);GO:0006198(cAMP catabolic process);GO:0007165(signal transduction);GO:0008081(phosphoric diester hydrolase activity);GO:0016787(hydrolase activity);GO:0046872(metal ion binding)	NA	NA	NA
0	ENSMUSG00000064360	mt-Nd3	7.10625	5.37113	0.403862	1.91967e-118	5.37468e-114	mitochondrially encoded NADH dehydrogenase 3 [Source:MGI Symbol;Acc:MGI:102499]	GO:0005739(mitochondrion);GO:0005747(mitochondrial respiratory chain complex I);GO:0006979(response to oxidative stress);GO:0008137(NADH dehydrogenase (ubiquinone) activity);GO:0009642(response to light intensity);GO:0009725(response to hormone);GO:0016020(membrane);GO:0016021(integral component of membrane);GO:0016491(oxidoreductase activity);GO:0031966(mitochondrial membrane);GO:0055114(oxidati…	NA	NA	NA
0	ENSMUSG00000026581	Sell	3.40037	2.32277	0.549846	3.2195e-117	9.01396e-113	selectin, lymphocyte [Source:MGI Symbol;Acc:MGI:98279]	GO:0002020(protease binding);GO:0005509(calcium ion binding);GO:0005515(protein binding);GO:0005886(plasma membrane);GO:0005887(integral component of plasma membrane);GO:0007155(cell adhesion);GO:0009897(external side of plasma membrane);GO:0009986(cell surface);GO:0016020(membrane);GO:0016021(integral component of membrane);GO:0016339(calcium-dependent cell-cell adhesion via plasma membrane cell…	04514(Cell adhesion molecules (CAMs))	K06495	NA
0	ENSMUSG00000038894	Irs2	2.87997	2.02371	0.509052	1.62239e-108	4.54236e-104	insulin receptor substrate 2 [Source:MGI Symbol;Acc:MGI:109334]	GO:0002053(positive regulation of mesenchymal cell proliferation);GO:0002903(negative regulation of B cell apoptotic process);GO:0005158(insulin receptor binding);GO:0005515(protein binding);GO:0005737(cytoplasm);GO:0005829(cytosol);GO:0005886(plasma membrane);GO:0007165(signal transduction);GO:0007420(brain development);GO:0008283(cell proliferation);GO:0008284(positive regulation of cell prolif…	04068(FoxO signaling pathway);04022(cGMP - PKG signaling pathway);04152(AMPK signaling pathway);04910(Insulin signaling pathway);04923(Regulation of lipolysis in adipocyte);04920(Adipocytokine signaling pathway);04211(Longevity regulating pathway - mammal);04213(Longevity regulating pathway - multiple species);05206(MicroRNAs in cancer);04930(Type II diabetes mellitus);04932(Non-alcoholic fatty l…	K07187	NA
0	ENSMUSG00000035697	Hmha1	5.0517	3.9171	0.366985	5.94454e-102	1.66435e-97	Rho GTPase activating protein 45 [Source:MGI Symbol;Acc:MGI:1917969]	GO:0003674(molecular_function);GO:0005096(GTPase activator activity);GO:0005622(intracellular);GO:0005737(cytoplasm);GO:0005886(plasma membrane);GO:0007165(signal transduction);GO:0016020(membrane);GO:0032587(ruffle membrane);GO:0035556(intracellular signal transduction);GO:0042995(cell projection);GO:0043547(positive regulation of GTPase activity);GO:0046872(metal ion binding)	05100(Bacterial invasion of epithelial cells)	K13736	NA
0	ENSMUSG00000030156	Cd69	6.81014	4.6003	0.565956	3.98135e-100	1.1147e-95	CD69 antigen [Source:MGI Symbol;Acc:MGI:88343]	GO:0005509(calcium ion binding);GO:0009897(external side of plasma membrane);GO:0009986(cell surface);GO:0016020(membrane);GO:0016021(integral component of membrane);GO:0030246(carbohydrate binding);GO:0032991(protein-containing complex);GO:0035690(cellular response to drug);GO:0042803(protein homodimerization activity)	04145(Phagosome);05152(Tuberculosis)	K10074	NA
0	ENSMUSG00000038733	Wdr26	2.29231	1.775	0.368987	7.44451e-99	2.08432e-94	WD repeat domain 26 [Source:MGI Symbol;Acc:MGI:1923825]	GO:0003674(molecular_function);GO:0005654(nucleoplasm);GO:0005737(cytoplasm);GO:0005739(mitochondrion);GO:0005829(cytosol);GO:0008150(biological_process)	03040(Spliceosome)	K12857	NA
0	ENSMUSG00000023927	Satb1	6.02264	4.41501	0.447979	1.90298e-98	5.32797e-94	special AT-rich sequence binding protein 1 [Source:MGI Symbol;Acc:MGI:105084]	GO:0000122(negative regulation of transcription by RNA polymerase II);GO:0000785(chromatin);GO:0000977(RNA polymerase II regulatory region sequence-specific DNA binding);GO:0001227(transcriptional repressor activity, RNA polymerase II transcription regulatory region sequence-specific DNA binding);GO:0003677(DNA binding);GO:0003682(chromatin binding);GO:0003700(DNA binding transcription factor act…	NA	NA	NA
0	ENSMUSG00000035900	Gramd4	1.62957	1.18902	0.454721	6.08652e-97	1.7041e-92	GRAM domain containing 4 [Source:MGI Symbol;Acc:MGI:2676308]	GO:0003674(molecular_function);GO:0005739(mitochondrion);GO:0006915(apoptotic process);GO:0016020(membrane);GO:0016021(integral component of membrane);GO:0031966(mitochondrial membrane);GO:0043280(positive regulation of cysteine-type endopeptidase activity involved in apoptotic process)	NA	NA	NA
0	ENSMUSG00000045817	Zfp36l2	13.1078	10.0538	0.382681	1.72563e-96	4.83141e-92	zinc finger protein 36, C3H type-like 2 [Source:MGI Symbol;Acc:MGI:107945]	GO:0000165(MAPK cascade);GO:0000288(nuclear-transcribed mRNA catabolic process, deadenylation-dependent decay);GO:0003677(DNA binding);GO:0003723(RNA binding);GO:0005634(nucleus);GO:0005737(cytoplasm);GO:0005829(cytosol);GO:0006402(mRNA catabolic process);GO:0007275(multicellular organism development);GO:0009611(response to wounding);GO:0017091(AU-rich element binding);GO:0030097(hemopoiesis);GO:…	05166(HTLV-I infection)	K15308	NA
0	ENSMUSG00000020315	Sptbn1	2.24288	1.70989	0.39145	3.74761e-92	1.04926e-87	spectrin beta, non-erythrocytic 1 [Source:MGI Symbol;Acc:MGI:98388]	GO:0000281(mitotic cytokinesis);GO:0003779(actin binding);GO:0005200(structural constituent of cytoskeleton);GO:0005515(protein binding);GO:0005516(calmodulin binding);GO:0005543(phospholipid binding);GO:0005634(nucleus);GO:0005730(nucleolus);GO:0005737(cytoplasm);GO:0005856(cytoskeleton);GO:0005886(plasma membrane);GO:0007009(plasma membrane organization);GO:0007010(cytoskeleton organization);GO…	04530(Tight junction)	K06115	NA
0	ENSMUSG00000086503	Xist	13.1574	10.2364	0.362157	6.16859e-92	1.72708e-87	inactive X specific transcripts [Source:MGI Symbol;Acc:MGI:98974]	NA	NA	NA	NA
0	ENSMUSG00000026360	Rgs2	6.4318	4.63144	0.47376	3.86167e-90	1.08119e-85	regulator of G-protein signaling 2 [Source:MGI Symbol;Acc:MGI:1098271]	GO:0001965(G-protein alpha-subunit binding);GO:0001975(response to amphetamine);GO:0005096(GTPase activator activity);GO:0005515(protein binding);GO:0005634(nucleus);GO:0005730(nucleolus);GO:0005737(cytoplasm);GO:0005829(cytosol);GO:0005886(plasma membrane);GO:0006417(regulation of translation);GO:0007049(cell cycle);GO:0007186(G-protein coupled receptor signaling pathway);GO:0007283(spermatogene…	04022(cGMP - PKG signaling pathway);04921(Oxytocin signaling pathway);04740(Olfactory transduction)	K18154	NA
0	ENSMUSG00000026012	Cd28	5.60087	4.11413	0.445064	1.05532e-89	2.95467e-85	CD28 antigen [Source:MGI Symbol;Acc:MGI:88327]	GO:0001772(immunological synapse);GO:0002020(protease binding);GO:0002863(positive regulation of inflammatory response to antigenic stimulus);GO:0005070(SH3/SH2 adaptor activity);GO:0005886(plasma membrane);GO:0006955(immune response);GO:0009897(external side of plasma membrane);GO:0009986(cell surface);GO:0010628(positive regulation of gene expression);GO:0010629(negative regulation of gene expr…	04514(Cell adhesion molecules (CAMs));04660(T cell receptor signaling pathway);04672(Intestinal immune network for IgA production);05322(Systemic lupus erythematosus);05323(Rheumatoid arthritis);05320(Autoimmune thyroid disease);05330(Allograft rejection);05332(Graft-versus-host disease);05416(Viral myocarditis);04940(Type I diabetes mellitus);05162(Measles)	K06470	NA
0	ENSMUSG00000032228	Tcf12	1.8064	1.35749	0.412176	1.77284e-89	4.96359e-85	transcription factor 12 [Source:MGI Symbol;Acc:MGI:101877]	GO:0000790(nuclear chromatin);GO:0000978(RNA polymerase II proximal promoter sequence-specific DNA binding);GO:0001077(transcriptional activator activity, RNA polymerase II proximal promoter sequence-specific DNA binding);GO:0003677(DNA binding);GO:0003700(DNA binding transcription factor activity);GO:0005515(protein binding);GO:0005634(nucleus);GO:0005654(nucleoplasm);GO:0005667(transcription fa…	04550(Signaling pathways regulating pluripotency of stem cells);05202(Transcriptional misregulation in cancers);05166(HTLV-I infection)	K09063	NA
0	ENSMUSG00000032946	Rasgrp2	3.30446	2.51981	0.391097	6.72177e-89	1.88196e-84	RAS, guanyl releasing protein 2 [Source:MGI Symbol;Acc:MGI:1333849]	GO:0005085(guanyl-nucleotide exchange factor activity);GO:0005509(calcium ion binding);GO:0005622(intracellular);GO:0005737(cytoplasm);GO:0005829(cytosol);GO:0005886(plasma membrane);GO:0007264(small GTPase mediated signal transduction);GO:0016020(membrane);GO:0030054(cell junction);GO:0032587(ruffle membrane);GO:0035556(intracellular signal transduction);GO:0042995(cell projection);GO:0043005(ne…	04014(Ras signaling pathway);04015(Rap1 signaling pathway);04010(MAPK signaling pathway);04611(Platelet activation);04062(Chemokine signaling pathway);05200(Pathways in cancer)	K12361	NA
0	ENSMUSG00000007872	Id3	1.84826	1.2532	0.560547	1.00146e-88	2.80389e-84	inhibitor of DNA binding 3 [Source:MGI Symbol;Acc:MGI:96398]	GO:0000122(negative regulation of transcription by RNA polymerase II);GO:0001656(metanephros development);GO:0003700(DNA binding transcription factor activity);GO:0005515(protein binding);GO:0005634(nucleus);GO:0005737(cytoplasm);GO:0006275(regulation of DNA replication);GO:0006351(transcription, DNA-templated);GO:0006355(regulation of transcription, DNA-templated);GO:0007275(multicellular organi…	04350(TGF-beta signaling pathway);04550(Signaling pathways regulating pluripotency of stem cells)	K17694	NA
0	ENSMUSG00000045763	Basp1	0.63418	0.483307	0.391951	2.04193e-88	5.71699e-84	brain abundant, membrane attached signal protein 1 [Source:MGI Symbol;Acc:MGI:1917600]	GO:0003714(transcription corepressor activity);GO:0005515(protein binding);GO:0005634(nucleus);GO:0005737(cytoplasm);GO:0005886(plasma membrane);GO:0008180(COP9 signalosome);GO:0016020(membrane);GO:0016607(nuclear speck);GO:0019904(protein domain specific binding);GO:0030054(cell junction);GO:0030426(growth cone);GO:0042995(cell projection);GO:0044212(transcription regulatory region DNA binding);…	NA	NA	NA
0	ENSMUSG00000034640	Tiparp	1.88432	1.39316	0.435686	1.24717e-87	3.49182e-83	TCDD-inducible poly(ADP-ribose) polymerase [Source:MGI Symbol;Acc:MGI:2159210]	GO:0001570(vasculogenesis);GO:0001822(kidney development);GO:0003950(NAD+ ADP-ribosyltransferase activity);GO:0005634(nucleus);GO:0006471(protein ADP-ribosylation);GO:0006807(nitrogen compound metabolic process);GO:0008209(androgen metabolic process);GO:0008210(estrogen metabolic process);GO:0008585(female gonad development);GO:0009791(post-embryonic development);GO:0010629(negative regulation of…	NA	NA	NA
0	ENSMUSG00000055148	Klf2	12.4344	9.21477	0.432314	4.58256e-87	1.28303e-82	Kruppel-like factor 2 (lung) [Source:MGI Symbol;Acc:MGI:1342772]	GO:0000122(negative regulation of transcription by RNA polymerase II);GO:0000790(nuclear chromatin);GO:0000902(cell morphogenesis);GO:0000981(RNA polymerase II transcription factor activity, sequence-specific DNA binding);GO:0001701(in utero embryonic development);GO:0003676(nucleic acid binding);GO:0003677(DNA binding);GO:0003700(DNA binding transcription factor activity);GO:0005515(protein bind…	04068(FoxO signaling pathway)	K17845	NA
0	ENSMUSG00000064065	Ipcef1	2.04502	1.55963	0.390912	1.70556e-85	4.77522e-81	interaction protein for cytohesin exchange factors 1 [Source:MGI Symbol;Acc:MGI:2444159]	GO:0005737(cytoplasm);GO:0005829(cytosol);GO:0005886(plasma membrane);GO:0016020(membrane);GO:0019904(protein domain specific binding)	NA	NA	NA
0	ENSMUSG00000000078	Klf6	8.05685	6.19434	0.379265	1.94573e-85	5.44766e-81	Kruppel-like factor 6 [Source:MGI Symbol;Acc:MGI:1346318]	GO:0000978(RNA polymerase II proximal promoter sequence-specific DNA binding);GO:0001077(transcriptional activator activity, RNA polymerase II proximal promoter sequence-specific DNA binding);GO:0001650(fibrillar center);GO:0003676(nucleic acid binding);GO:0005634(nucleus);GO:0005730(nucleolus);GO:0005829(cytosol);GO:0006366(transcription by RNA polymerase II);GO:0043231(intracellular membrane-bo…	05202(Transcriptional misregulation in cancers)	K15605	NA
0	ENSMUSG00000035000	Dpp4	0.969535	0.740567	0.388662	1.38605e-84	3.88067e-80	dipeptidylpeptidase 4 [Source:MGI Symbol;Acc:MGI:94919]	GO:0001618(virus receptor activity);GO:0001662(behavioral fear response);GO:0001666(response to hypoxia);GO:0002020(protease binding);GO:0002709(regulation of T cell mediated immunity);GO:0004177(aminopeptidase activity);GO:0004252(serine-type endopeptidase activity);GO:0005102(signaling receptor binding);GO:0005518(collagen binding);GO:0005576(extracellular region);GO:0005783(endoplasmic reticul…	04974(Protein digestion and absorption)	K01278	EC:3.4.14.5
0	ENSMUSG00000036698	Ago2	2.0844	1.61931	0.364249	5.15966e-82	1.4446e-77	argonaute RISC catalytic subunit 2 [Source:MGI Symbol;Acc:MGI:2446632]	GO:0000340(RNA 7-methylguanosine cap binding);GO:0000932(P-body);GO:0000993(RNA polymerase II core binding);GO:0001047(core promoter binding);GO:0003676(nucleic acid binding);GO:0003723(RNA binding);GO:0003725(double-stranded RNA binding);GO:0003727(single-stranded RNA binding);GO:0003729(mRNA binding);GO:0004518(nuclease activity);GO:0004519(endonuclease activity);GO:0004521(endoribonuclease act…	04320(Dorso-ventral axis formation)	K02156	NA
0	ENSMUSG00000021127	Zfp36l1	4.4101	3.32881	0.405805	2.40027e-81	6.72028e-77	zinc finger protein 36, C3H type-like 1 [Source:MGI Symbol;Acc:MGI:107946]	GO:0000165(MAPK cascade);GO:0000288(nuclear-transcribed mRNA catabolic process, deadenylation-dependent decay);GO:0000932(P-body);GO:0001570(vasculogenesis);GO:0003342(proepicardium development);GO:0003677(DNA binding);GO:0003723(RNA binding);GO:0003729(mRNA binding);GO:0005515(protein binding);GO:0005634(nucleus);GO:0005737(cytoplasm);GO:0005829(cytosol);GO:0006397(mRNA processing);GO:0006402(mR…	05166(HTLV-I infection)	K15308	NA
0	ENSMUSG00000048490	Nrip1	3.15812	2.34054	0.432226	3.67135e-81	1.02791e-76	nuclear receptor interacting protein 1 [Source:MGI Symbol;Acc:MGI:1315213]	GO:0000118(histone deacetylase complex);GO:0000122(negative regulation of transcription by RNA polymerase II);GO:0000790(nuclear chromatin);GO:0000978(RNA polymerase II proximal promoter sequence-specific DNA binding);GO:0001543(ovarian follicle rupture);GO:0003712(transcription cofactor activity);GO:0003713(transcription coactivator activity);GO:0003714(transcription corepressor activity);GO:000…	NA	NA	NA
0	ENSMUSG00000036006	Fam65b	2.35783	1.80727	0.383652	6.19664e-81	1.73494e-76	RHO family interacting cell polarization regulator 2 [Source:MGI Symbol;Acc:MGI:2444879]	GO:0005515(protein binding);GO:0005737(cytoplasm);GO:0005856(cytoskeleton);GO:0005886(plasma membrane);GO:0006935(chemotaxis);GO:0007155(cell adhesion);GO:0007162(negative regulation of cell adhesion);GO:0007517(muscle organ development);GO:0007605(sensory perception of sound);GO:0009968(negative regulation of signal transduction);GO:0016020(membrane);GO:0016324(apical plasma membrane);GO:0030154…	NA	NA	NA
0	ENSMUSG00000061887	Ssbp3	1.64257	1.27223	0.368592	7.0356e-81	1.96983e-76	single-stranded DNA binding protein 3 [Source:MGI Symbol;Acc:MGI:1919725]	GO:0000978(RNA polymerase II proximal promoter sequence-specific DNA binding);GO:0001077(transcriptional activator activity, RNA polymerase II proximal promoter sequence-specific DNA binding);GO:0002244(hematopoietic progenitor cell differentiation);GO:0003677(DNA binding);GO:0003697(single-stranded DNA binding);GO:0005515(protein binding);GO:0005634(nucleus);GO:0006351(transcription, DNA-templat…	NA	NA	NA
0	ENSMUSG00000038855	Itpkb	5.01769	3.88645	0.368572	3.96464e-80	1.11002e-75	inositol 1,4,5-trisphosphate 3-kinase B [Source:MGI Symbol;Acc:MGI:109235]	GO:0000165(MAPK cascade);GO:0000166(nucleotide binding);GO:0001932(regulation of protein phosphorylation);GO:0002262(myeloid cell homeostasis);GO:0005524(ATP binding);GO:0005634(nucleus);GO:0005829(cytosol);GO:0007166(cell surface receptor signaling pathway);GO:0008440(inositol-1,4,5-trisphosphate 3-kinase activity);GO:0016020(membrane);GO:0016301(kinase activity);GO:0016310(phosphorylation);GO:0…	00562(Inositol phosphate metabolism);04020(Calcium signaling pathway);04070(Phosphatidylinositol signaling system)	K00911	EC:2.7.1.127
0	ENSMUSG00000021262	Evl	2.34943	1.77641	0.403347	5.79357e-79	1.62208e-74	Ena-vasodilator stimulated phosphoprotein [Source:MGI Symbol;Acc:MGI:1194884]	GO:0003779(actin binding);GO:0005515(protein binding);GO:0005522(profilin binding);GO:0005737(cytoplasm);GO:0005856(cytoskeleton);GO:0005925(focal adhesion);GO:0007411(axon guidance);GO:0008154(actin polymerization or depolymerization);GO:0010633(negative regulation of epithelial cell migration);GO:0017124(SH3 domain binding);GO:0030027(lamellipodium);GO:0030048(actin filament-based movement);GO:…	04810(Regulation of actin cytoskeleton)	K05746	NA
0	ENSMUSG00000042757	Tmem108	0.951455	0.717878	0.406396	8.76269e-78	2.45338e-73	transmembrane protein 108 [Source:MGI Symbol;Acc:MGI:1932411]	GO:0005515(protein binding);GO:0005768(endosome);GO:0005769(early endosome);GO:0005886(plasma membrane);GO:0006898(receptor-mediated endocytosis);GO:0008090(retrograde axonal transport);GO:0010008(endosome membrane);GO:0014069(postsynaptic density);GO:0016020(membrane);GO:0016021(integral component of membrane);GO:0021542(dentate gyrus development);GO:0030054(cell junction);GO:0030424(axon);GO:00…	NA	NA	NA
0	ENSMUSG00000037926	Ssh2	2.44688	1.87683	0.382646	3.23932e-75	9.06946e-71	slingshot protein phosphatase 2 [Source:MGI Symbol;Acc:MGI:2679255]	GO:0003779(actin binding);GO:0004721(phosphoprotein phosphatase activity);GO:0004725(protein tyrosine phosphatase activity);GO:0005737(cytoplasm);GO:0005856(cytoskeleton);GO:0005925(focal adhesion);GO:0006470(protein dephosphorylation);GO:0008064(regulation of actin polymerization or depolymerization);GO:0008138(protein tyrosine/serine/threonine phosphatase activity);GO:0010591(regulation of lame…	04810(Regulation of actin cytoskeleton);04360(Axon guidance)	K05766	EC:3.1.3.16;EC:3.1.3.48
0	ENSMUSG00000033450	Tagap	2.58848	1.95665	0.403716	7.18468e-74	2.01157e-69	T cell activation Rho GTPase activating protein [Source:MGI Symbol;Acc:MGI:3615484]	GO:0003674(molecular_function);GO:0005085(guanyl-nucleotide exchange factor activity);GO:0007165(signal transduction);GO:0051607(defense response to virus)	00340(Histidine metabolism)	K01468	EC:3.5.2.7
0	ENSMUSG00000038418	Egr1	3.59336	2.6326	0.448842	5.63537e-70	1.57779e-65	early growth response 1 [Source:MGI Symbol;Acc:MGI:95295]	GO:0000122(negative regulation of transcription by RNA polymerase II);GO:0000976(transcription regulatory region sequence-specific DNA binding);GO:0000977(RNA polymerase II regulatory region sequence-specific DNA binding);GO:0000979(RNA polymerase II core promoter sequence-specific DNA binding);GO:0000982(transcription factor activity, RNA polymerase II proximal promoter sequence-specific DNA bin…	05020(Prion diseases);04933(AGE-RAGE signaling pathway in diabetic complications);05166(HTLV-I infection)	K09203	NA
0	ENSMUSG00000029705	Cux1	1.13887	0.884399	0.364837	5.61592e-69	1.57235e-64	cut-like homeobox 1 [Source:MGI Symbol;Acc:MGI:88568]	GO:0000139(Golgi membrane);GO:0000301(retrograde transport, vesicle recycling within Golgi);GO:0003677(DNA binding);GO:0005634(nucleus);GO:0005654(nucleoplasm);GO:0005794(Golgi apparatus);GO:0006351(transcription, DNA-templated);GO:0006355(regulation of transcription, DNA-templated);GO:0006891(intra-Golgi vesicle-mediated transport);GO:0016020(membrane);GO:0016021(integral component of membrane);…	04141(Protein processing in endoplasmic reticulum)	K14000	NA
0	ENSMUSG00000028381	Ugcg	2.43801	1.86996	0.3827	1.59358e-68	4.46171e-64	UDP-glucose ceramide glucosyltransferase [Source:MGI Symbol;Acc:MGI:1332243]	GO:0000139(Golgi membrane);GO:0005794(Golgi apparatus);GO:0006629(lipid metabolic process);GO:0006665(sphingolipid metabolic process);GO:0006679(glucosylceramide biosynthetic process);GO:0008120(ceramide glucosyltransferase activity);GO:0016020(membrane);GO:0016021(integral component of membrane);GO:0016740(transferase activity);GO:0016757(transferase activity, transferring glycosyl groups);GO:01…	00600(Sphingolipid metabolism)	K00720	EC:2.4.1.80
0	ENSMUSG00000045382	Cxcr4	1.81115	1.35688	0.416617	2.19751e-68	6.1526e-64	chemokine (C-X-C motif) receptor 4 [Source:MGI Symbol;Acc:MGI:109563]	GO:0001666(response to hypoxia);GO:0003779(actin binding);GO:0004930(G-protein coupled receptor activity);GO:0004950(chemokine receptor activity);GO:0005764(lysosome);GO:0005769(early endosome);GO:0005770(late endosome);GO:0005886(plasma membrane);GO:0006935(chemotaxis);GO:0007165(signal transduction);GO:0007186(G-protein coupled receptor signaling pathway);GO:0009986(cell surface);GO:0016020(mem…	NA	NA	NA
0	ENSMUSG00000020482	Ccdc117	1.07131	0.822575	0.381155	1.9584e-66	5.48312e-62	coiled-coil domain containing 117 [Source:MGI Symbol;Acc:MGI:2144383]	GO:0003674(molecular_function);GO:0005575(cellular_component);GO:0008150(biological_process)	NA	NA	NA
0	ENSMUSG00000024042	Sik1	1.43184	1.11412	0.361961	6.82656e-66	1.9113e-61	salt inducible kinase 1 [Source:MGI Symbol;Acc:MGI:104754]	GO:0000122(negative regulation of transcription by RNA polymerase II);GO:0000166(nucleotide binding);GO:0000287(magnesium ion binding);GO:0002028(regulation of sodium ion transport);GO:0004672(protein kinase activity);GO:0004674(protein serine/threonine kinase activity);GO:0005515(protein binding);GO:0005524(ATP binding);GO:0005634(nucleus);GO:0005737(cytoplasm);GO:0005829(cytosol);GO:0006468(pro…	04922(Glucagon signaling pathway)	K19008	EC:2.7.11.1
0	ENSMUSG00000027985	Lef1	3.83332	2.9377	0.383909	2.74227e-65	7.6778e-61	lymphoid enhancer binding factor 1 [Source:MGI Symbol;Acc:MGI:96770]	GO:0000122(negative regulation of transcription by RNA polymerase II);GO:0000977(RNA polymerase II regulatory region sequence-specific DNA binding);GO:0000978(RNA polymerase II proximal promoter sequence-specific DNA binding);GO:0001077(transcriptional activator activity, RNA polymerase II proximal promoter sequence-specific DNA binding);GO:0001228(transcriptional activator activity, RNA polymera…	04310(Wnt signaling pathway);04390(Hippo signaling pathway);04520(Adherens junction);04916(Melanogenesis);05200(Pathways in cancer);05210(Colorectal cancer);05216(Thyroid cancer);05221(Acute myeloid leukemia);05217(Basal cell carcinoma);05215(Prostate cancer);05213(Endometrial cancer);05412(Arrhythmogenic right ventricular cardiomyopathy (ARVC))	K04492	NA
0	ENSMUSG00000070327	Rnf213	1.49983	1.13522	0.401826	2.08986e-63	5.85118e-59	ring finger protein 213 [Source:MGI Symbol;Acc:MGI:1289196]	GO:0001525(angiogenesis);GO:0002040(sprouting angiogenesis);GO:0004842(ubiquitin-protein transferase activity);GO:0005730(nucleolus);GO:0005737(cytoplasm);GO:0005829(cytosol);GO:0006511(ubiquitin-dependent protein catabolic process);GO:0016567(protein ubiquitination);GO:0016740(transferase activity);GO:0016787(hydrolase activity);GO:0016887(ATPase activity);GO:0046872(metal ion binding);GO:005126…	NA	NA	NA
0	ENSMUSG00000069114	Zbtb10	1.03013	0.791737	0.379738	5.46904e-62	1.53122e-57	zinc finger and BTB domain containing 10 [Source:MGI Symbol;Acc:MGI:2139883]	GO:0000122(negative regulation of transcription by RNA polymerase II);GO:0000977(RNA polymerase II regulatory region sequence-specific DNA binding);GO:0003676(nucleic acid binding);GO:0003677(DNA binding);GO:0005654(nucleoplasm)	NA	NA	NA
0	ENSMUSG00000020717	Pecam1	1.4559	1.12831	0.367752	5.82242e-58	1.63016e-53	platelet/endothelial cell adhesion molecule 1 [Source:MGI Symbol;Acc:MGI:97537]	GO:0001525(angiogenesis);GO:0001726(ruffle);GO:0001886(endothelial cell morphogenesis);GO:0002687(positive regulation of leukocyte migration);GO:0002693(positive regulation of cellular extravasation);GO:0005515(protein binding);GO:0005615(extracellular space);GO:0005886(plasma membrane);GO:0006909(phagocytosis);GO:0007155(cell adhesion);GO:0007156(homophilic cell adhesion via plasma membrane adhe…	04514(Cell adhesion molecules (CAMs));04670(Leukocyte transendothelial migration);05144(Malaria)	K06471	NA
0	ENSMUSG00000015143	Actn1	2.10201	1.60811	0.386403	3.29811e-55	9.23406e-51	actinin, alpha 1 [Source:MGI Symbol;Acc:MGI:2137706]	GO:0001725(stress fiber);GO:0001726(ruffle);GO:0003725(double-stranded RNA binding);GO:0003779(actin binding);GO:0005178(integrin binding);GO:0005509(calcium ion binding);GO:0005515(protein binding);GO:0005622(intracellular);GO:0005634(nucleus);GO:0005737(cytoplasm);GO:0005856(cytoskeleton);GO:0005884(actin filament);GO:0005886(plasma membrane);GO:0005903(brush border);GO:0005911(cell-cell juncti…	04810(Regulation of actin cytoskeleton);04510(Focal adhesion);04520(Adherens junction);04530(Tight junction);04670(Leukocyte transendothelial migration);05203(Viral carcinogenesis);05322(Systemic lupus erythematosus);05412(Arrhythmogenic right ventricular cardiomyopathy (ARVC));05146(Amoebiasis)	K05699	NA
0	ENSMUSG00000022708	Zbtb20	2.69132	2.07058	0.378278	4.57311e-49	1.28038e-44	zinc finger and BTB domain containing 20 [Source:MGI Symbol;Acc:MGI:1929213]	GO:0000122(negative regulation of transcription by RNA polymerase II);GO:0001078(transcriptional repressor activity, RNA polymerase II proximal promoter sequence-specific DNA binding);GO:0003676(nucleic acid binding);GO:0003677(DNA binding);GO:0005634(nucleus);GO:0005654(nucleoplasm);GO:0006351(transcription, DNA-templated);GO:0006355(regulation of transcription, DNA-templated);GO:0010629(negativ…	NA	NA	NA
1	ENSMUSG00000040952	Rps19	67.884	46.1492	0.556768	0	0	ribosomal protein S19 [Source:MGI Symbol;Acc:MGI:1333780]	GO:0000028(ribosomal small subunit assembly);GO:0000462(maturation of SSU-rRNA from tricistronic rRNA transcript (SSU-rRNA, 5.8S rRNA, LSU-rRNA));GO:0002548(monocyte chemotaxis);GO:0003735(structural constituent of ribosome);GO:0005622(intracellular);GO:0005654(nucleoplasm);GO:0005730(nucleolus);GO:0005737(cytoplasm);GO:0005829(cytosol);GO:0005840(ribosome);GO:0006364(rRNA processing);GO:0006412(…	NA	NA	NA
1	ENSMUSG00000034892	Rps29	103.769	70.7068	0.553457	0	0	ribosomal protein S29 [Source:MGI Symbol;Acc:MGI:107681]	GO:0002181(cytoplasmic translation);GO:0003735(structural constituent of ribosome);GO:0005622(intracellular);GO:0005737(cytoplasm);GO:0005783(endoplasmic reticulum);GO:0005791(rough endoplasmic reticulum);GO:0005829(cytosol);GO:0005840(ribosome);GO:0006412(translation);GO:0008270(zinc ion binding);GO:0022627(cytosolic small ribosomal subunit);GO:0042788(polysomal ribosome);GO:0043065(positive reg…	03010(Ribosome)	K02980	NA
1	ENSMUSG00000090733	Rps27	80.2903	57.166	0.49007	0	0	ribosomal protein S27 [Source:MGI Symbol;Acc:MGI:1888676]	GO:0000028(ribosomal small subunit assembly);GO:0003735(structural constituent of ribosome);GO:0005515(protein binding);GO:0005622(intracellular);GO:0005634(nucleus);GO:0005840(ribosome);GO:0006364(rRNA processing);GO:0006412(translation);GO:0022627(cytosolic small ribosomal subunit);GO:0046872(metal ion binding)	NA	NA	NA
1	ENSMUSG00000038900	Rpl12	62.8991	45.4159	0.46984	0	0	ribosomal protein L12 [Source:MGI Symbol;Acc:MGI:98002]	GO:0000027(ribosomal large subunit assembly);GO:0003723(RNA binding);GO:0003735(structural constituent of ribosome);GO:0005634(nucleus);GO:0005730(nucleolus);GO:0005737(cytoplasm);GO:0005840(ribosome);GO:0006412(translation);GO:0019843(rRNA binding);GO:0022625(cytosolic large ribosomal subunit);GO:0070180(large ribosomal subunit rRNA binding)	NA	NA	NA
1	ENSMUSG00000058558	Rpl5	40.5183	29.3824	0.463622	0	0	ribosomal protein L5 [Source:MGI Symbol;Acc:MGI:102854]	GO:0000027(ribosomal large subunit assembly);GO:0003723(RNA binding);GO:0003729(mRNA binding);GO:0003730(mRNA 3'-UTR binding);GO:0003735(structural constituent of ribosome);GO:0005515(protein binding);GO:0005622(intracellular);GO:0005634(nucleus);GO:0005654(nucleoplasm);GO:0005730(nucleolus);GO:0005737(cytoplasm);GO:0005783(endoplasmic reticulum);GO:0005829(cytosol);GO:0005840(ribosome);GO:000636…	NA	NA	NA
1	ENSMUSG00000028234	Rps20	84.5793	62.0436	0.447024	0	0	ribosomal protein S20 [Source:MGI Symbol;Acc:MGI:1914677]	GO:0002181(cytoplasmic translation);GO:0003723(RNA binding);GO:0003735(structural constituent of ribosome);GO:0005622(intracellular);GO:0005737(cytoplasm);GO:0005840(ribosome);GO:0006412(translation);GO:0015935(small ribosomal subunit);GO:0022627(cytosolic small ribosomal subunit)	NA	NA	NA
1	ENSMUSG00000067288	Rps28	39.3162	28.9541	0.441354	0	0	ribosomal protein S28 [Source:MGI Symbol;Acc:MGI:1859516]	GO:0000028(ribosomal small subunit assembly);GO:0002181(cytoplasmic translation);GO:0003723(RNA binding);GO:0003735(structural constituent of ribosome);GO:0005622(intracellular);GO:0005737(cytoplasm);GO:0005783(endoplasmic reticulum);GO:0005791(rough endoplasmic reticulum);GO:0005829(cytosol);GO:0005840(ribosome);GO:0006364(rRNA processing);GO:0006412(translation);GO:0022627(cytosolic small ribos…	NA	NA	NA
1	ENSMUSG00000047675	Rps8	84.5242	62.4283	0.437165	0	0	ribosomal protein S8 [Source:MGI Symbol;Acc:MGI:98166]	GO:0000462(maturation of SSU-rRNA from tricistronic rRNA transcript (SSU-rRNA, 5.8S rRNA, LSU-rRNA));GO:0003735(structural constituent of ribosome);GO:0005622(intracellular);GO:0005737(cytoplasm);GO:0005783(endoplasmic reticulum);GO:0005829(cytosol);GO:0005840(ribosome);GO:0006412(translation);GO:0016020(membrane);GO:0022627(cytosolic small ribosomal subunit);GO:1990904(ribonucleoprotein complex)	NA	NA	NA
1	ENSMUSG00000063457	Rps15	39.8038	29.5998	0.42732	0	0	ribosomal protein S15 [Source:MGI Symbol;Acc:MGI:98117]	GO:0000028(ribosomal small subunit assembly);GO:0000056(ribosomal small subunit export from nucleus);GO:0003723(RNA binding);GO:0003735(structural constituent of ribosome);GO:0005515(protein binding);GO:0005654(nucleoplasm);GO:0005840(ribosome);GO:0006364(rRNA processing);GO:0006412(translation);GO:0015935(small ribosomal subunit);GO:0022627(cytosolic small ribosomal subunit);GO:0042274(ribosomal…	03010(Ribosome)	K02958	NA
1	ENSMUSG00000039001	Rps21	72.7189	54.1124	0.42637	0	0	ribosomal protein S21 [Source:MGI Symbol;Acc:MGI:1913731]	GO:0000447(endonucleolytic cleavage in ITS1 to separate SSU-rRNA from 5.8S rRNA and LSU-rRNA from tricistronic rRNA transcript (SSU-rRNA, 5.8S rRNA, LSU-rRNA));GO:0000461(endonucleolytic cleavage to generate mature 3'-end of SSU-rRNA from (SSU-rRNA, 5.8S rRNA, LSU-rRNA));GO:0002181(cytoplasmic translation);GO:0003735(structural constituent of ribosome);GO:0005622(intracellular);GO:0005737(cytopla…	03010(Ribosome)	K02971	NA
1	ENSMUSG00000007892	Rplp1	114.675	85.4364	0.424631	0	0	ribosomal protein, large, P1 [Source:MGI Symbol;Acc:MGI:1927099]	GO:0002181(cytoplasmic translation);GO:0003735(structural constituent of ribosome);GO:0005622(intracellular);GO:0005840(ribosome);GO:0006414(translational elongation);GO:0006417(regulation of translation);GO:0022625(cytosolic large ribosomal subunit);GO:0030295(protein kinase activator activity);GO:0032147(activation of protein kinase activity);GO:0045860(positive regulation of protein kinase act…	03010(Ribosome)	K02942	NA
1	ENSMUSG00000060636	Rpl35a	64.0569	47.8665	0.420338	0	0	ribosomal protein L35A [Source:MGI Symbol;Acc:MGI:1928894]	GO:0002181(cytoplasmic translation);GO:0003735(structural constituent of ribosome);GO:0005622(intracellular);GO:0005739(mitochondrion);GO:0005840(ribosome);GO:0006364(rRNA processing);GO:0006412(translation);GO:0022625(cytosolic large ribosomal subunit);GO:0042273(ribosomal large subunit biogenesis);GO:0043021(ribonucleoprotein complex binding)	NA	NA	NA
1	ENSMUSG00000025290	Rps24	157.341	118.933	0.403743	0	0	ribosomal protein S24 [Source:MGI Symbol;Acc:MGI:98147]	GO:0000462(maturation of SSU-rRNA from tricistronic rRNA transcript (SSU-rRNA, 5.8S rRNA, LSU-rRNA));GO:0003735(structural constituent of ribosome);GO:0005622(intracellular);GO:0005840(ribosome);GO:0006364(rRNA processing);GO:0006412(translation);GO:0015935(small ribosomal subunit);GO:0022627(cytosolic small ribosomal subunit);GO:0031369(translation initiation factor binding);GO:0034101(erythrocy…	NA	NA	NA
1	ENSMUSG00000037563	Rps16	101.919	77.3867	0.397261	0	0	ribosomal protein S16 [Source:MGI Symbol;Acc:MGI:98118]	GO:0000462(maturation of SSU-rRNA from tricistronic rRNA transcript (SSU-rRNA, 5.8S rRNA, LSU-rRNA));GO:0003723(RNA binding);GO:0003735(structural constituent of ribosome);GO:0005840(ribosome);GO:0006364(rRNA processing);GO:0006412(translation);GO:0015935(small ribosomal subunit);GO:0022627(cytosolic small ribosomal subunit);GO:0042274(ribosomal small subunit biogenesis);GO:0097421(liver regenera…	NA	NA	NA
1	ENSMUSG00000060126	Tpt1	146.743	113.266	0.373576	0	0	tumor protein, translationally-controlled 1 [Source:MGI Symbol;Acc:MGI:104890]	GO:0005509(calcium ion binding);GO:0005515(protein binding);GO:0005615(extracellular space);GO:0005634(nucleus);GO:0005654(nucleoplasm);GO:0005737(cytoplasm);GO:0005771(multivesicular body);GO:0005829(cytosol);GO:0008017(microtubule binding);GO:0008134(transcription factor binding);GO:0019827(stem cell population maintenance);GO:0030154(cell differentiation);GO:0045298(tubulin complex);GO:1902230…	NA	NA	NA
1	ENSMUSG00000031320	Rps4x	65.8827	51.0812	0.367109	1.62226e-315	4.54201e-311	ribosomal protein S4, X-linked [Source:MGI Symbol;Acc:MGI:98158]	GO:0003723(RNA binding);GO:0003735(structural constituent of ribosome);GO:0005622(intracellular);GO:0005737(cytoplasm);GO:0005840(ribosome);GO:0005844(polysome);GO:0006412(translation);GO:0007275(multicellular organism development);GO:0008284(positive regulation of cell proliferation);GO:0015935(small ribosomal subunit);GO:0019843(rRNA binding);GO:0022627(cytosolic small ribosomal subunit);GO:003…	03010(Ribosome)	K02987	NA
1	ENSMUSG00000062997	Rpl35	36.5754	27.5389	0.409402	8.33755e-312	2.33435e-307	ribosomal protein L35 [Source:MGI Symbol;Acc:MGI:1913739]	GO:0000463(maturation of LSU-rRNA from tricistronic rRNA transcript (SSU-rRNA, 5.8S rRNA, LSU-rRNA));GO:0003729(mRNA binding);GO:0003735(structural constituent of ribosome);GO:0005622(intracellular);GO:0005840(ribosome);GO:0006412(translation);GO:0022625(cytosolic large ribosomal subunit);GO:0043021(ribonucleoprotein complex binding)	NA	NA	NA
1	ENSMUSG00000025362	Rps26	43.7921	33.5463	0.384516	1.93248e-301	5.41055e-297	ribosomal protein S26 [Source:MGI Symbol;Acc:MGI:1351628]	GO:0002181(cytoplasmic translation);GO:0003729(mRNA binding);GO:0003735(structural constituent of ribosome);GO:0005622(intracellular);GO:0005737(cytoplasm);GO:0005783(endoplasmic reticulum);GO:0005791(rough endoplasmic reticulum);GO:0005829(cytosol);GO:0005840(ribosome);GO:0006412(translation);GO:0022627(cytosolic small ribosomal subunit);GO:0033119(negative regulation of RNA splicing);GO:0042788…	03010(Ribosome)	K02976	NA
1	ENSMUSG00000017493	Igfbp4	3.91177	1.77635	1.13891	3.12785e-278	8.75735e-274	insulin-like growth factor binding protein 4 [Source:MGI Symbol;Acc:MGI:96439]	GO:0001558(regulation of cell growth);GO:0005515(protein binding);GO:0005520(insulin-like growth factor binding);GO:0005576(extracellular region);GO:0005615(extracellular space);GO:0006954(inflammatory response);GO:0010906(regulation of glucose metabolic process);GO:0019838(growth factor binding);GO:0031994(insulin-like growth factor I binding);GO:0031995(insulin-like growth factor II binding);GO…	NA	NA	NA
1	ENSMUSG00000079435	Rpl36a	24.816	18.445	0.428042	3.31429e-243	9.27934e-239	ribosomal protein L36A [Source:MGI Symbol;Acc:MGI:1201789]	GO:0003674(molecular_function);GO:0003735(structural constituent of ribosome);GO:0005622(intracellular);GO:0005737(cytoplasm);GO:0005840(ribosome);GO:0006412(translation);GO:0008150(biological_process);GO:0022625(cytosolic large ribosomal subunit)	NA	NA	NA
1	ENSMUSG00000090137	Uba52	18.9029	14.0192	0.431199	4.47362e-224	1.25252e-219	ubiquitin A-52 residue ribosomal protein fusion product 1 [Source:MGI Symbol;Acc:MGI:98887]	GO:0003735(structural constituent of ribosome);GO:0005622(intracellular);GO:0005634(nucleus);GO:0005654(nucleoplasm);GO:0005737(cytoplasm);GO:0005829(cytosol);GO:0005840(ribosome);GO:0006412(translation);GO:0017085(response to insecticide);GO:0022625(cytosolic large ribosomal subunit);GO:0043209(myelin sheath)	NA	NA	NA
1	ENSMUSG00000023274	Cd4	1.65848	1.13207	0.550905	8.66476e-167	2.42596e-162	CD4 antigen [Source:MGI Symbol;Acc:MGI:88335]	GO:0001816(cytokine production);GO:0001934(positive regulation of protein phosphorylation);GO:0002250(adaptive immune response);GO:0002376(immune system process);GO:0005515(protein binding);GO:0005788(endoplasmic reticulum lumen);GO:0005789(endoplasmic reticulum membrane);GO:0005886(plasma membrane);GO:0005887(integral component of plasma membrane);GO:0006948(induction by virus of host cell-cell …	04514(Cell adhesion molecules (CAMs));04640(Hematopoietic cell lineage);04612(Antigen processing and presentation);04660(T cell receptor signaling pathway);05340(Primary immunodeficiency)	K06454	NA
1	ENSMUSG00000027985	Lef1	4.87168	3.19664	0.607862	1.6562e-158	4.63702e-154	lymphoid enhancer binding factor 1 [Source:MGI Symbol;Acc:MGI:96770]	GO:0000122(negative regulation of transcription by RNA polymerase II);GO:0000977(RNA polymerase II regulatory region sequence-specific DNA binding);GO:0000978(RNA polymerase II proximal promoter sequence-specific DNA binding);GO:0001077(transcriptional activator activity, RNA polymerase II proximal promoter sequence-specific DNA binding);GO:0001228(transcriptional activator activity, RNA polymera…	04310(Wnt signaling pathway);04390(Hippo signaling pathway);04520(Adherens junction);04916(Melanogenesis);05200(Pathways in cancer);05210(Colorectal cancer);05216(Thyroid cancer);05221(Acute myeloid leukemia);05217(Basal cell carcinoma);05215(Prostate cancer);05213(Endometrial cancer);05412(Arrhythmogenic right ventricular cardiomyopathy (ARVC))	K04492	NA
1	ENSMUSG00000079018	Ly6c1	1.22185	0.765609	0.674382	2.68189e-153	7.50875e-149	lymphocyte antigen 6 complex, locus C1 [Source:MGI Symbol;Acc:MGI:96882]	GO:0005886(plasma membrane);GO:0009897(external side of plasma membrane);GO:0009986(cell surface);GO:0016020(membrane);GO:0031225(anchored component of membrane)	NA	NA	NA
1	ENSMUSG00000020388	Pdlim4	0.562508	0.421629	0.415898	1.23513e-137	3.45812e-133	PDZ and LIM domain 4 [Source:MGI Symbol;Acc:MGI:1353470]	GO:0001725(stress fiber);GO:0005515(protein binding);GO:0005634(nucleus);GO:0005737(cytoplasm);GO:0005768(endosome);GO:0005856(cytoskeleton);GO:0015629(actin cytoskeleton);GO:0016020(membrane);GO:0019903(protein phosphatase binding);GO:0030027(lamellipodium);GO:0030036(actin cytoskeleton organization);GO:0030054(cell junction);GO:0031532(actin cytoskeleton reorganization);GO:0031901(early endosom…	05231(Choline metabolism in cancer)	K08202	NA
1	ENSMUSG00000023927	Satb1	6.42193	4.60439	0.479997	1.47076e-114	4.11783e-110	special AT-rich sequence binding protein 1 [Source:MGI Symbol;Acc:MGI:105084]	GO:0000122(negative regulation of transcription by RNA polymerase II);GO:0000785(chromatin);GO:0000977(RNA polymerase II regulatory region sequence-specific DNA binding);GO:0001227(transcriptional repressor activity, RNA polymerase II transcription regulatory region sequence-specific DNA binding);GO:0003677(DNA binding);GO:0003682(chromatin binding);GO:0003700(DNA binding transcription factor act…	NA	NA	NA
1	ENSMUSG00000044037	Als2cl	0.947101	0.671478	0.496177	1.88155e-113	5.26797e-109	ALS2 C-terminal like [Source:MGI Symbol;Acc:MGI:2447532]	GO:0007032(endosome organization);GO:0042802(identical protein binding)	NA	NA	NA
1	ENSMUSG00000027111	Itga6	1.77345	1.18144	0.586003	5.28415e-109	1.47946e-104	integrin alpha 6 [Source:MGI Symbol;Acc:MGI:96605]	GO:0005178(integrin binding);GO:0005515(protein binding);GO:0005604(basement membrane);GO:0005886(plasma membrane);GO:0005913(cell-cell adherens junction);GO:0007155(cell adhesion);GO:0007160(cell-matrix adhesion);GO:0007229(integrin-mediated signaling pathway);GO:0008305(integrin complex);GO:0009897(external side of plasma membrane);GO:0009925(basal plasma membrane);GO:0009986(cell surface);GO:0…	04151(PI3K-Akt signaling pathway);04512(ECM-receptor interaction);04514(Cell adhesion molecules (CAMs));04810(Regulation of actin cytoskeleton);04510(Focal adhesion);04640(Hematopoietic cell lineage);05200(Pathways in cancer);05222(Small cell lung cancer);05410(Hypertrophic cardiomyopathy (HCM));05412(Arrhythmogenic right ventricular cardiomyopathy (ARVC));05414(Dilated cardiomyopathy (DCM));0514…	K06485	NA
1	ENSMUSG00000060019	Gm10073	5.9548	4.3818	0.442528	8.45704e-106	2.3678e-101	predicted pseudogene 10073 [Source:MGI Symbol;Acc:MGI:3641908]	GO:0002181(cytoplasmic translation);GO:0003735(structural constituent of ribosome);GO:0005622(intracellular);GO:0005840(ribosome);GO:0006414(translational elongation);GO:0022625(cytosolic large ribosomal subunit);GO:0030295(protein kinase activator activity);GO:0032147(activation of protein kinase activity);GO:0045860(positive regulation of protein kinase activity)	NA	NA	NA
1	ENSMUSG00000027947	Il6ra	1.30063	0.91943	0.5004	1.75239e-101	4.90635e-97	interleukin 6 receptor, alpha [Source:MGI Symbol;Acc:MGI:105304]	GO:0004896(cytokine receptor activity);GO:0004897(ciliary neurotrophic factor receptor activity);GO:0004915(interleukin-6 receptor activity);GO:0005138(interleukin-6 receptor binding);GO:0005576(extracellular region);GO:0005615(extracellular space);GO:0005896(interleukin-6 receptor complex);GO:0008284(positive regulation of cell proliferation);GO:0009986(cell surface);GO:0010536(positive regulati…	04630(Jak-STAT signaling pathway);04066(HIF-1 signaling pathway);04151(PI3K-Akt signaling pathway);04060(Cytokine-cytokine receptor interaction);04640(Hematopoietic cell lineage);04932(Non-alcoholic fatty liver disease (NAFLD))	K05055	NA
1	ENSMUSG00000039384	Dusp10	2.84803	1.93226	0.559674	2.05937e-101	5.76582e-97	dual specificity phosphatase 10 [Source:MGI Symbol;Acc:MGI:1927070]	GO:0000188(inactivation of MAPK activity);GO:0002819(regulation of adaptive immune response);GO:0004721(phosphoprotein phosphatase activity);GO:0004725(protein tyrosine phosphatase activity);GO:0005634(nucleus);GO:0005654(nucleoplasm);GO:0005737(cytoplasm);GO:0005794(Golgi apparatus);GO:0005829(cytosol);GO:0006470(protein dephosphorylation);GO:0008138(protein tyrosine/serine/threonine phosphatase…	04010(MAPK signaling pathway)	K04459	EC:3.1.3.16;EC:3.1.3.48
1	ENSMUSG00000021242	Npc2	5.77694	4.41627	0.387477	1.89331e-84	5.30089e-80	NPC intracellular cholesterol transporter 2 [Source:MGI Symbol;Acc:MGI:1915213]	GO:0005576(extracellular region);GO:0005615(extracellular space);GO:0005764(lysosome);GO:0005783(endoplasmic reticulum);GO:0006629(lipid metabolic process);GO:0008202(steroid metabolic process);GO:0008203(cholesterol metabolic process);GO:0009615(response to virus);GO:0015485(cholesterol binding);GO:0017127(cholesterol transporter activity);GO:0019899(enzyme binding);GO:0030301(cholesterol transp…	04142(Lysosome)	K13443	NA
1	ENSMUSG00000015143	Actn1	2.29887	1.70373	0.432226	1.48181e-81	4.14878e-77	actinin, alpha 1 [Source:MGI Symbol;Acc:MGI:2137706]	GO:0001725(stress fiber);GO:0001726(ruffle);GO:0003725(double-stranded RNA binding);GO:0003779(actin binding);GO:0005178(integrin binding);GO:0005509(calcium ion binding);GO:0005515(protein binding);GO:0005622(intracellular);GO:0005634(nucleus);GO:0005737(cytoplasm);GO:0005856(cytoskeleton);GO:0005884(actin filament);GO:0005886(plasma membrane);GO:0005903(brush border);GO:0005911(cell-cell juncti…	04810(Regulation of actin cytoskeleton);04510(Focal adhesion);04520(Adherens junction);04530(Tight junction);04670(Leukocyte transendothelial migration);05203(Viral carcinogenesis);05322(Systemic lupus erythematosus);05412(Arrhythmogenic right ventricular cardiomyopathy (ARVC));05146(Amoebiasis)	K05699	NA
1	ENSMUSG00000037944	Ccr7	2.64638	1.9284	0.456616	1.25091e-76	3.50231e-72	chemokine (C-C motif) receptor 7 [Source:MGI Symbol;Acc:MGI:103011]	GO:0001768(establishment of T cell polarity);GO:0002408(myeloid dendritic cell chemotaxis);GO:0002518(lymphocyte chemotaxis across high endothelial venule);GO:0002606(positive regulation of dendritic cell antigen processing and presentation);GO:0002649(regulation of tolerance induction to self antigen);GO:0002885(positive regulation of hypersensitivity);GO:0002922(positive regulation of humoral i…	NA	NA	NA
1	ENSMUSG00000030844	Rgs10	2.30571	1.68767	0.450182	3.99339e-74	1.11807e-69	regulator of G-protein signalling 10 [Source:MGI Symbol;Acc:MGI:1915115]	GO:0001965(G-protein alpha-subunit binding);GO:0001975(response to amphetamine);GO:0005096(GTPase activator activity);GO:0005515(protein binding);GO:0005634(nucleus);GO:0005737(cytoplasm);GO:0005829(cytosol);GO:0005886(plasma membrane);GO:0007213(G-protein coupled acetylcholine receptor signaling pathway);GO:0008277(regulation of G-protein coupled receptor protein signaling pathway);GO:0009968(ne…	04015(Rap1 signaling pathway)	K17706	NA
1	ENSMUSG00000086320	Gm12840	2.2037	1.52884	0.527491	2.18818e-73	6.12646e-69	predicted gene 12840 [Source:MGI Symbol;Acc:MGI:3650917]	NA	NA	NA	NA
1	ENSMUSG00000026989	Dapl1	2.58591	1.86969	0.467877	6.58707e-71	1.84425e-66	death associated protein-like 1 [Source:MGI Symbol;Acc:MGI:1923997]	GO:0005575(cellular_component);GO:0006915(apoptotic process);GO:0010507(negative regulation of autophagy);GO:0030154(cell differentiation);GO:0034198(cellular response to amino acid starvation);GO:0070513(death domain binding);GO:0097190(apoptotic signaling pathway)	NA	NA	NA
1	ENSMUSG00000029359	Tesc	0.914091	0.699874	0.385241	1.13191e-62	3.16913e-58	tescalcin [Source:MGI Symbol;Acc:MGI:1930803]	GO:0000287(magnesium ion binding);GO:0001726(ruffle);GO:0004860(protein kinase inhibitor activity);GO:0005509(calcium ion binding);GO:0005634(nucleus);GO:0005737(cytoplasm);GO:0005829(cytosol);GO:0005886(plasma membrane);GO:0006469(negative regulation of protein kinase activity);GO:0006883(cellular sodium ion homeostasis);GO:0008285(negative regulation of cell proliferation);GO:0008584(male gonad…	NA	NA	NA
1	ENSMUSG00000090877	Hspa1b	6.64113	5.07494	0.388037	1.9646e-62	5.5005e-58	heat shock protein 1B [Source:MGI Symbol;Acc:MGI:99517]	GO:0000166(nucleotide binding);GO:0002199(zona pellucida receptor complex);GO:0005515(protein binding);GO:0005524(ATP binding);GO:0005622(intracellular);GO:0005737(cytoplasm);GO:0005739(mitochondrion);GO:0005759(mitochondrial matrix);GO:0005813(centrosome);GO:0005815(microtubule organizing center);GO:0005856(cytoskeleton);GO:0007339(binding of sperm to zona pellucida);GO:0009408(response to heat)…	NA	NA	NA
1	ENSMUSG00000040270	Bach2	1.37534	1.05043	0.388805	4.52184e-58	1.26602e-53	BTB and CNC homology, basic leucine zipper transcription factor 2 [Source:MGI Symbol;Acc:MGI:894679]	GO:0000122(negative regulation of transcription by RNA polymerase II);GO:0000980(RNA polymerase II distal enhancer sequence-specific DNA binding);GO:0001206(transcriptional repressor activity, RNA polymerase II distal enhancer sequence-specific binding);GO:0003677(DNA binding);GO:0003700(DNA binding transcription factor activity);GO:0004842(ubiquitin-protein transferase activity);GO:0005515(prote…	04068(FoxO signaling pathway)	K15618	NA
1	ENSMUSG00000006494	Pdk1	1.02869	0.788942	0.382814	1.99274e-57	5.57927e-53	pyruvate dehydrogenase kinase, isoenzyme 1 [Source:MGI Symbol;Acc:MGI:1926119]	GO:0000166(nucleotide binding);GO:0004672(protein kinase activity);GO:0004674(protein serine/threonine kinase activity);GO:0004740(pyruvate dehydrogenase (acetyl-transferring) kinase activity);GO:0005524(ATP binding);GO:0005634(nucleus);GO:0005730(nucleolus);GO:0005739(mitochondrion);GO:0005759(mitochondrial matrix);GO:0005886(plasma membrane);GO:0005967(mitochondrial pyruvate dehydrogenase compl…	04066(HIF-1 signaling pathway);04360(Axon guidance);05230(Central carbon metabolism in cancer)	K12077	EC:2.7.11.2
1	ENSMUSG00000020846	Fam101b	1.25722	0.961807	0.386421	1.98619e-53	5.56093e-49	refilin B [Source:MGI Symbol;Acc:MGI:1923816]	GO:0001837(epithelial to mesenchymal transition);GO:0005737(cytoplasm);GO:0005856(cytoskeleton);GO:0015629(actin cytoskeleton);GO:0030036(actin cytoskeleton organization);GO:0031005(filamin binding);GO:0032432(actin filament bundle);GO:0048705(skeletal system morphogenesis);GO:0061181(regulation of chondrocyte development);GO:0061182(negative regulation of chondrocyte development);GO:0061572(acti…	NA	NA	NA
1	ENSMUSG00000091971	Hspa1a	3.93383	2.96874	0.406085	1.82428e-49	5.10762e-45	heat shock protein 1A [Source:MGI Symbol;Acc:MGI:96244]	GO:0000151(ubiquitin ligase complex);GO:0000166(nucleotide binding);GO:0000723(telomere maintenance);GO:0001664(G-protein coupled receptor binding);GO:0002020(protease binding);GO:0003714(transcription corepressor activity);GO:0005102(signaling receptor binding);GO:0005515(protein binding);GO:0005524(ATP binding);GO:0005634(nucleus);GO:0005737(cytoplasm);GO:0005739(mitochondrion);GO:0005813(centr…	NA	NA	NA
1	ENSMUSG00000020601	Trib2	1.08191	0.841649	0.362291	3.78071e-48	1.05852e-43	tribbles pseudokinase 2 [Source:MGI Symbol;Acc:MGI:2145021]	GO:0004672(protein kinase activity);GO:0004860(protein kinase inhibitor activity);GO:0005524(ATP binding);GO:0005634(nucleus);GO:0005737(cytoplasm);GO:0005856(cytoskeleton);GO:0006468(protein phosphorylation);GO:0006469(negative regulation of protein kinase activity);GO:0008134(transcription factor binding);GO:0031434(mitogen-activated protein kinase kinase binding);GO:0031625(ubiquitin protein l…	04931(Insulin resistance)	K19518	NA
2	ENSMUSG00000053044	Cd8b1	6.29212	2.6178	1.26519	0	0	CD8 antigen, beta chain 1 [Source:MGI Symbol;Acc:MGI:88347]	GO:0002250(adaptive immune response);GO:0002376(immune system process);GO:0005515(protein binding);GO:0009897(external side of plasma membrane);GO:0009986(cell surface);GO:0016020(membrane);GO:0016021(integral component of membrane)	04514(Cell adhesion molecules (CAMs));04640(Hematopoietic cell lineage);04612(Antigen processing and presentation);04660(T cell receptor signaling pathway);05340(Primary immunodeficiency)	K06459	NA
2	ENSMUSG00000007892	Rplp1	127.471	88.3447	0.528954	0	0	ribosomal protein, large, P1 [Source:MGI Symbol;Acc:MGI:1927099]	GO:0002181(cytoplasmic translation);GO:0003735(structural constituent of ribosome);GO:0005622(intracellular);GO:0005840(ribosome);GO:0006414(translational elongation);GO:0006417(regulation of translation);GO:0022625(cytosolic large ribosomal subunit);GO:0030295(protein kinase activator activity);GO:0032147(activation of protein kinase activity);GO:0045860(positive regulation of protein kinase act…	03010(Ribosome)	K02942	NA
2	ENSMUSG00000067288	Rps28	42.6842	29.8875	0.514162	0	0	ribosomal protein S28 [Source:MGI Symbol;Acc:MGI:1859516]	GO:0000028(ribosomal small subunit assembly);GO:0002181(cytoplasmic translation);GO:0003723(RNA binding);GO:0003735(structural constituent of ribosome);GO:0005622(intracellular);GO:0005737(cytoplasm);GO:0005783(endoplasmic reticulum);GO:0005791(rough endoplasmic reticulum);GO:0005829(cytosol);GO:0005840(ribosome);GO:0006364(rRNA processing);GO:0006412(translation);GO:0022627(cytosolic small ribos…	NA	NA	NA
2	ENSMUSG00000040952	Rps19	67.3265	47.2066	0.512188	0	0	ribosomal protein S19 [Source:MGI Symbol;Acc:MGI:1333780]	GO:0000028(ribosomal small subunit assembly);GO:0000462(maturation of SSU-rRNA from tricistronic rRNA transcript (SSU-rRNA, 5.8S rRNA, LSU-rRNA));GO:0002548(monocyte chemotaxis);GO:0003735(structural constituent of ribosome);GO:0005622(intracellular);GO:0005654(nucleoplasm);GO:0005730(nucleolus);GO:0005737(cytoplasm);GO:0005829(cytosol);GO:0005840(ribosome);GO:0006364(rRNA processing);GO:0006412(…	NA	NA	NA
2	ENSMUSG00000028234	Rps20	89.4927	63.7519	0.489302	0	0	ribosomal protein S20 [Source:MGI Symbol;Acc:MGI:1914677]	GO:0002181(cytoplasmic translation);GO:0003723(RNA binding);GO:0003735(structural constituent of ribosome);GO:0005622(intracellular);GO:0005737(cytoplasm);GO:0005840(ribosome);GO:0006412(translation);GO:0015935(small ribosomal subunit);GO:0022627(cytosolic small ribosomal subunit)	NA	NA	NA
2	ENSMUSG00000039001	Rps21	76.7633	55.5395	0.466904	0	0	ribosomal protein S21 [Source:MGI Symbol;Acc:MGI:1913731]	GO:0000447(endonucleolytic cleavage in ITS1 to separate SSU-rRNA from 5.8S rRNA and LSU-rRNA from tricistronic rRNA transcript (SSU-rRNA, 5.8S rRNA, LSU-rRNA));GO:0000461(endonucleolytic cleavage to generate mature 3'-end of SSU-rRNA from (SSU-rRNA, 5.8S rRNA, LSU-rRNA));GO:0002181(cytoplasmic translation);GO:0003735(structural constituent of ribosome);GO:0005622(intracellular);GO:0005737(cytopla…	03010(Ribosome)	K02971	NA
2	ENSMUSG00000034892	Rps29	99.028	71.8904	0.462038	0	0	ribosomal protein S29 [Source:MGI Symbol;Acc:MGI:107681]	GO:0002181(cytoplasmic translation);GO:0003735(structural constituent of ribosome);GO:0005622(intracellular);GO:0005737(cytoplasm);GO:0005783(endoplasmic reticulum);GO:0005791(rough endoplasmic reticulum);GO:0005829(cytosol);GO:0005840(ribosome);GO:0006412(translation);GO:0008270(zinc ion binding);GO:0022627(cytosolic small ribosomal subunit);GO:0042788(polysomal ribosome);GO:0043065(positive reg…	03010(Ribosome)	K02980	NA
2	ENSMUSG00000060636	Rpl35a	67.1157	49.0612	0.452068	0	0	ribosomal protein L35A [Source:MGI Symbol;Acc:MGI:1928894]	GO:0002181(cytoplasmic translation);GO:0003735(structural constituent of ribosome);GO:0005622(intracellular);GO:0005739(mitochondrion);GO:0005840(ribosome);GO:0006364(rRNA processing);GO:0006412(translation);GO:0022625(cytosolic large ribosomal subunit);GO:0042273(ribosomal large subunit biogenesis);GO:0043021(ribonucleoprotein complex binding)	NA	NA	NA
2	ENSMUSG00000047675	Rps8	87.0363	63.8465	0.447011	0	0	ribosomal protein S8 [Source:MGI Symbol;Acc:MGI:98166]	GO:0000462(maturation of SSU-rRNA from tricistronic rRNA transcript (SSU-rRNA, 5.8S rRNA, LSU-rRNA));GO:0003735(structural constituent of ribosome);GO:0005622(intracellular);GO:0005737(cytoplasm);GO:0005783(endoplasmic reticulum);GO:0005829(cytosol);GO:0005840(ribosome);GO:0006412(translation);GO:0016020(membrane);GO:0022627(cytosolic small ribosomal subunit);GO:1990904(ribonucleoprotein complex)	NA	NA	NA
2	ENSMUSG00000090733	Rps27	78.6734	58.15	0.436098	0	0	ribosomal protein S27 [Source:MGI Symbol;Acc:MGI:1888676]	GO:0000028(ribosomal small subunit assembly);GO:0003735(structural constituent of ribosome);GO:0005515(protein binding);GO:0005622(intracellular);GO:0005634(nucleus);GO:0005840(ribosome);GO:0006364(rRNA processing);GO:0006412(translation);GO:0022627(cytosolic small ribosomal subunit);GO:0046872(metal ion binding)	NA	NA	NA
2	ENSMUSG00000038900	Rpl12	62.5101	46.2539	0.434514	0	0	ribosomal protein L12 [Source:MGI Symbol;Acc:MGI:98002]	GO:0000027(ribosomal large subunit assembly);GO:0003723(RNA binding);GO:0003735(structural constituent of ribosome);GO:0005634(nucleus);GO:0005730(nucleolus);GO:0005737(cytoplasm);GO:0005840(ribosome);GO:0006412(translation);GO:0019843(rRNA binding);GO:0022625(cytosolic large ribosomal subunit);GO:0070180(large ribosomal subunit rRNA binding)	NA	NA	NA
2	ENSMUSG00000046330	Rpl37a	78.989	58.6674	0.429094	0	0	ribosomal protein L37a [Source:MGI Symbol;Acc:MGI:98068]	GO:0003735(structural constituent of ribosome);GO:0005622(intracellular);GO:0005840(ribosome);GO:0006412(translation);GO:0022625(cytosolic large ribosomal subunit);GO:0046872(metal ion binding);GO:0070180(large ribosomal subunit rRNA binding)	03010(Ribosome)	K02921	NA
2	ENSMUSG00000025290	Rps24	163.193	121.579	0.42468	0	0	ribosomal protein S24 [Source:MGI Symbol;Acc:MGI:98147]	GO:0000462(maturation of SSU-rRNA from tricistronic rRNA transcript (SSU-rRNA, 5.8S rRNA, LSU-rRNA));GO:0003735(structural constituent of ribosome);GO:0005622(intracellular);GO:0005840(ribosome);GO:0006364(rRNA processing);GO:0006412(translation);GO:0015935(small ribosomal subunit);GO:0022627(cytosolic small ribosomal subunit);GO:0031369(translation initiation factor binding);GO:0034101(erythrocy…	NA	NA	NA
2	ENSMUSG00000079641	Rpl39	76.418	57.506	0.410201	0	0	ribosomal protein L39 [Source:MGI Symbol;Acc:MGI:1914498]	GO:0002181(cytoplasmic translation);GO:0002227(innate immune response in mucosa);GO:0003723(RNA binding);GO:0003735(structural constituent of ribosome);GO:0005515(protein binding);GO:0005615(extracellular space);GO:0005622(intracellular);GO:0005840(ribosome);GO:0006412(translation);GO:0019731(antibacterial humoral response);GO:0022625(cytosolic large ribosomal subunit);GO:0042788(polysomal riboso…	NA	NA	NA
2	ENSMUSG00000025508	Rplp2	62.3043	47.0518	0.405082	0	0	ribosomal protein, large P2 [Source:MGI Symbol;Acc:MGI:1914436]	GO:0002181(cytoplasmic translation);GO:0003735(structural constituent of ribosome);GO:0005622(intracellular);GO:0005840(ribosome);GO:0006414(translational elongation);GO:0022625(cytosolic large ribosomal subunit)	NA	NA	NA
2	ENSMUSG00000037563	Rps16	102.616	78.7058	0.38272	0	0	ribosomal protein S16 [Source:MGI Symbol;Acc:MGI:98118]	GO:0000462(maturation of SSU-rRNA from tricistronic rRNA transcript (SSU-rRNA, 5.8S rRNA, LSU-rRNA));GO:0003723(RNA binding);GO:0003735(structural constituent of ribosome);GO:0005840(ribosome);GO:0006364(rRNA processing);GO:0006412(translation);GO:0015935(small ribosomal subunit);GO:0022627(cytosolic small ribosomal subunit);GO:0042274(ribosomal small subunit biogenesis);GO:0097421(liver regenera…	NA	NA	NA
2	ENSMUSG00000071415	Rpl23	91.2363	70.2388	0.37734	0	0	ribosomal protein L23 [Source:MGI Symbol;Acc:MGI:1929455]	GO:0000122(negative regulation of transcription by RNA polymerase II);GO:0001223(transcription coactivator binding);GO:0003735(structural constituent of ribosome);GO:0005515(protein binding);GO:0005654(nucleoplasm);GO:0005730(nucleolus);GO:0005737(cytoplasm);GO:0005840(ribosome);GO:0006412(translation);GO:0008284(positive regulation of cell proliferation);GO:0010628(positive regulation of gene ex…	NA	NA	NA
2	ENSMUSG00000008683	Rps15a	91.2578	70.2713	0.377011	0	0	ribosomal protein S15A [Source:MGI Symbol;Acc:MGI:2389091]	GO:0003735(structural constituent of ribosome);GO:0005737(cytoplasm);GO:0005739(mitochondrion);GO:0005840(ribosome);GO:0006412(translation);GO:0008284(positive regulation of cell proliferation);GO:0009615(response to virus);GO:0022627(cytosolic small ribosomal subunit);GO:0045787(positive regulation of cell cycle)	NA	NA	NA
2	ENSMUSG00000058600	Rpl30	72.0112	55.5485	0.374473	0	0	ribosomal protein L30 [Source:MGI Symbol;Acc:MGI:98037]	GO:0002181(cytoplasmic translation);GO:0003723(RNA binding);GO:0003735(structural constituent of ribosome);GO:0005622(intracellular);GO:0005634(nucleus);GO:0005840(ribosome);GO:0006412(translation);GO:0022625(cytosolic large ribosomal subunit);GO:0031640(killing of cells of other organism);GO:0035368(selenocysteine insertion sequence binding);GO:0042788(polysomal ribosome);GO:0050829(defense resp…	03010(Ribosome)	K02908	NA
2	ENSMUSG00000000740	Rpl13	90.1434	70.1581	0.361614	7.82699e-320	2.1914e-315	ribosomal protein L13 [Source:MGI Symbol;Acc:MGI:105922]	GO:0003723(RNA binding);GO:0003735(structural constituent of ribosome);GO:0005622(intracellular);GO:0005730(nucleolus);GO:0005783(endoplasmic reticulum);GO:0005829(cytosol);GO:0005840(ribosome);GO:0006412(translation);GO:0022625(cytosolic large ribosomal subunit)	03010(Ribosome)	K02873	NA
2	ENSMUSG00000063457	Rps15	40.8867	30.2555	0.434434	3.97906e-319	1.11406e-314	ribosomal protein S15 [Source:MGI Symbol;Acc:MGI:98117]	GO:0000028(ribosomal small subunit assembly);GO:0000056(ribosomal small subunit export from nucleus);GO:0003723(RNA binding);GO:0003735(structural constituent of ribosome);GO:0005515(protein binding);GO:0005654(nucleoplasm);GO:0005840(ribosome);GO:0006364(rRNA processing);GO:0006412(translation);GO:0015935(small ribosomal subunit);GO:0022627(cytosolic small ribosomal subunit);GO:0042274(ribosomal…	03010(Ribosome)	K02958	NA
2	ENSMUSG00000079435	Rpl36a	27.8771	19.1585	0.541096	1.18096e-306	3.30646e-302	ribosomal protein L36A [Source:MGI Symbol;Acc:MGI:1201789]	GO:0003674(molecular_function);GO:0003735(structural constituent of ribosome);GO:0005622(intracellular);GO:0005737(cytoplasm);GO:0005840(ribosome);GO:0006412(translation);GO:0008150(biological_process);GO:0022625(cytosolic large ribosomal subunit)	NA	NA	NA
2	ENSMUSG00000062997	Rpl35	38.8211	28.2886	0.45662	5.36322e-305	1.50159e-300	ribosomal protein L35 [Source:MGI Symbol;Acc:MGI:1913739]	GO:0000463(maturation of LSU-rRNA from tricistronic rRNA transcript (SSU-rRNA, 5.8S rRNA, LSU-rRNA));GO:0003729(mRNA binding);GO:0003735(structural constituent of ribosome);GO:0005622(intracellular);GO:0005840(ribosome);GO:0006412(translation);GO:0022625(cytosolic large ribosomal subunit);GO:0043021(ribonucleoprotein complex binding)	NA	NA	NA
2	ENSMUSG00000058558	Rpl5	41.0713	30.0156	0.452416	1.0558e-294	2.95604e-290	ribosomal protein L5 [Source:MGI Symbol;Acc:MGI:102854]	GO:0000027(ribosomal large subunit assembly);GO:0003723(RNA binding);GO:0003729(mRNA binding);GO:0003730(mRNA 3'-UTR binding);GO:0003735(structural constituent of ribosome);GO:0005515(protein binding);GO:0005622(intracellular);GO:0005634(nucleus);GO:0005654(nucleoplasm);GO:0005730(nucleolus);GO:0005737(cytoplasm);GO:0005783(endoplasmic reticulum);GO:0005829(cytosol);GO:0005840(ribosome);GO:000636…	NA	NA	NA
2	ENSMUSG00000025362	Rps26	46.3987	34.4082	0.431334	1.04622e-288	2.9292e-284	ribosomal protein S26 [Source:MGI Symbol;Acc:MGI:1351628]	GO:0002181(cytoplasmic translation);GO:0003729(mRNA binding);GO:0003735(structural constituent of ribosome);GO:0005622(intracellular);GO:0005737(cytoplasm);GO:0005783(endoplasmic reticulum);GO:0005791(rough endoplasmic reticulum);GO:0005829(cytosol);GO:0005840(ribosome);GO:0006412(translation);GO:0022627(cytosolic small ribosomal subunit);GO:0033119(negative regulation of RNA splicing);GO:0042788…	03010(Ribosome)	K02976	NA
2	ENSMUSG00000041841	Rpl37	53.5978	40.9781	0.38732	8.70435e-280	2.43704e-275	ribosomal protein L37 [Source:MGI Symbol;Acc:MGI:1914531]	GO:0003723(RNA binding);GO:0003735(structural constituent of ribosome);GO:0005622(intracellular);GO:0005840(ribosome);GO:0006412(translation);GO:0019838(growth factor binding);GO:0019843(rRNA binding);GO:0022625(cytosolic large ribosomal subunit);GO:0046872(metal ion binding)	03010(Ribosome)	K02922	NA
2	ENSMUSG00000053977	Cd8a	2.7883	1.55275	0.844558	6.21467e-271	1.73998e-266	CD8 antigen, alpha chain [Source:MGI Symbol;Acc:MGI:88346]	GO:0002250(adaptive immune response);GO:0002376(immune system process);GO:0002456(T cell mediated immunity);GO:0005515(protein binding);GO:0005886(plasma membrane);GO:0007166(cell surface receptor signaling pathway);GO:0009897(external side of plasma membrane);GO:0009986(cell surface);GO:0016020(membrane);GO:0016021(integral component of membrane);GO:0019901(protein kinase binding);GO:0042110(T c…	04514(Cell adhesion molecules (CAMs));04640(Hematopoietic cell lineage);04612(Antigen processing and presentation);04660(T cell receptor signaling pathway);05340(Primary immunodeficiency)	K06458	NA
2	ENSMUSG00000090137	Uba52	19.5986	14.3664	0.448051	1.7362e-211	4.86103e-207	ubiquitin A-52 residue ribosomal protein fusion product 1 [Source:MGI Symbol;Acc:MGI:98887]	GO:0003735(structural constituent of ribosome);GO:0005622(intracellular);GO:0005634(nucleus);GO:0005654(nucleoplasm);GO:0005737(cytoplasm);GO:0005829(cytosol);GO:0005840(ribosome);GO:0006412(translation);GO:0017085(response to insecticide);GO:0022625(cytosolic large ribosomal subunit);GO:0043209(myelin sheath)	NA	NA	NA
2	ENSMUSG00000061983	Rps12	58.2644	43.9087	0.408108	3.35767e-201	9.4008e-197	ribosomal protein S12 [Source:MGI Symbol;Acc:MGI:98105]	GO:0003735(structural constituent of ribosome);GO:0005622(intracellular);GO:0005840(ribosome);GO:0006412(translation)	NA	NA	NA
2	ENSMUSG00000009927	Rps25	25.9853	20.0108	0.37692	4.30474e-198	1.20524e-193	ribosomal protein S25 [Source:MGI Symbol;Acc:MGI:1922867]	GO:0000028(ribosomal small subunit assembly);GO:0003735(structural constituent of ribosome);GO:0005634(nucleus);GO:0005730(nucleolus);GO:0005840(ribosome);GO:0005844(polysome);GO:0022627(cytosolic small ribosomal subunit)	NA	NA	NA
2	ENSMUSG00000058546	Rpl23a	21.7632	16.473	0.401792	1.33878e-196	3.74831e-192	ribosomal protein L23A [Source:MGI Symbol;Acc:MGI:3040672]	GO:0000027(ribosomal large subunit assembly);GO:0003723(RNA binding);GO:0003735(structural constituent of ribosome);GO:0005515(protein binding);GO:0005622(intracellular);GO:0005634(nucleus);GO:0005840(ribosome);GO:0006412(translation);GO:0008150(biological_process);GO:0008283(cell proliferation);GO:0019843(rRNA binding);GO:0022625(cytosolic large ribosomal subunit);GO:0031932(TORC2 complex);GO:00…	NA	NA	NA
2	ENSMUSG00000012405	Rpl15	22.0427	17.0108	0.37385	3.53134e-170	9.88703e-166	ribosomal protein L15 [Source:MGI Symbol;Acc:MGI:1913730]	GO:0002181(cytoplasmic translation);GO:0003723(RNA binding);GO:0003735(structural constituent of ribosome);GO:0005622(intracellular);GO:0005634(nucleus);GO:0005840(ribosome);GO:0006412(translation);GO:0016020(membrane);GO:0022625(cytosolic large ribosomal subunit);GO:0031672(A band)	NA	NA	NA
2	ENSMUSG00000025967	Eef1b2	23.4604	17.6287	0.4123	6.07276e-168	1.70025e-163	eukaryotic translation elongation factor 1 beta 2 [Source:MGI Symbol;Acc:MGI:1929520]	GO:0003746(translation elongation factor activity);GO:0005515(protein binding);GO:0005737(cytoplasm);GO:0005783(endoplasmic reticulum);GO:0005853(eukaryotic translation elongation factor 1 complex);GO:0006412(translation);GO:0006414(translational elongation);GO:0016020(membrane);GO:0016021(integral component of membrane);GO:0045471(response to ethanol)	05168(Herpes simplex infection)	K15410	NA
2	ENSMUSG00000026989	Dapl1	4.37378	2.2441	0.962743	4.22448e-161	1.18277e-156	death associated protein-like 1 [Source:MGI Symbol;Acc:MGI:1923997]	GO:0005575(cellular_component);GO:0006915(apoptotic process);GO:0010507(negative regulation of autophagy);GO:0030154(cell differentiation);GO:0034198(cellular response to amino acid starvation);GO:0070513(death domain binding);GO:0097190(apoptotic signaling pathway)	NA	NA	NA
2	ENSMUSG00000060019	Gm10073	6.80172	4.61847	0.558483	2.92941e-154	8.20176e-150	predicted pseudogene 10073 [Source:MGI Symbol;Acc:MGI:3641908]	GO:0002181(cytoplasmic translation);GO:0003735(structural constituent of ribosome);GO:0005622(intracellular);GO:0005840(ribosome);GO:0006414(translational elongation);GO:0022625(cytosolic large ribosomal subunit);GO:0030295(protein kinase activator activity);GO:0032147(activation of protein kinase activity);GO:0045860(positive regulation of protein kinase activity)	NA	NA	NA
2	ENSMUSG00000061787	Rps17	12.3653	9.57139	0.369493	5.37129e-114	1.50385e-109	ribosomal protein S17 [Source:MGI Symbol;Acc:MGI:1309526]	GO:0000028(ribosomal small subunit assembly);GO:0003735(structural constituent of ribosome);GO:0005622(intracellular);GO:0005840(ribosome);GO:0006364(rRNA processing);GO:0006412(translation);GO:0022627(cytosolic small ribosomal subunit);GO:0034101(erythrocyte homeostasis);GO:0042274(ribosomal small subunit biogenesis)	NA	NA	NA
2	ENSMUSG00000050549	5730508B09Rik	1.90958	1.25753	0.602661	2.31276e-103	6.47526e-99	family with sequence similarity 241, member A [Source:MGI Symbol;Acc:MGI:1917867]	GO:0003674(molecular_function);GO:0005794(Golgi apparatus);GO:0008150(biological_process);GO:0016020(membrane);GO:0016021(integral component of membrane);GO:0043231(intracellular membrane-bounded organelle)	NA	NA	NA
2	ENSMUSG00000055148	Klf2	13.3836	9.76939	0.454121	1.42517e-95	3.9902e-91	Kruppel-like factor 2 (lung) [Source:MGI Symbol;Acc:MGI:1342772]	GO:0000122(negative regulation of transcription by RNA polymerase II);GO:0000790(nuclear chromatin);GO:0000902(cell morphogenesis);GO:0000981(RNA polymerase II transcription factor activity, sequence-specific DNA binding);GO:0001701(in utero embryonic development);GO:0003676(nucleic acid binding);GO:0003677(DNA binding);GO:0003700(DNA binding transcription factor activity);GO:0005515(protein bind…	04068(FoxO signaling pathway)	K17845	NA
2	ENSMUSG00000037944	Ccr7	2.9258	2.03947	0.520637	1.98325e-93	5.55271e-89	chemokine (C-C motif) receptor 7 [Source:MGI Symbol;Acc:MGI:103011]	GO:0001768(establishment of T cell polarity);GO:0002408(myeloid dendritic cell chemotaxis);GO:0002518(lymphocyte chemotaxis across high endothelial venule);GO:0002606(positive regulation of dendritic cell antigen processing and presentation);GO:0002649(regulation of tolerance induction to self antigen);GO:0002885(positive regulation of hypersensitivity);GO:0002922(positive regulation of humoral i…	NA	NA	NA
2	ENSMUSG00000027985	Lef1	4.42507	3.19262	0.470959	4.46949e-84	1.25137e-79	lymphoid enhancer binding factor 1 [Source:MGI Symbol;Acc:MGI:96770]	GO:0000122(negative regulation of transcription by RNA polymerase II);GO:0000977(RNA polymerase II regulatory region sequence-specific DNA binding);GO:0000978(RNA polymerase II proximal promoter sequence-specific DNA binding);GO:0001077(transcriptional activator activity, RNA polymerase II proximal promoter sequence-specific DNA binding);GO:0001228(transcriptional activator activity, RNA polymera…	04310(Wnt signaling pathway);04390(Hippo signaling pathway);04520(Adherens junction);04916(Melanogenesis);05200(Pathways in cancer);05210(Colorectal cancer);05216(Thyroid cancer);05221(Acute myeloid leukemia);05217(Basal cell carcinoma);05215(Prostate cancer);05213(Endometrial cancer);05412(Arrhythmogenic right ventricular cardiomyopathy (ARVC))	K04492	NA
2	ENSMUSG00000073676	Hspe1	7.16734	5.46647	0.390828	5.21446e-81	1.45995e-76	heat shock protein 1 (chaperonin 10) [Source:MGI Symbol;Acc:MGI:104680]	GO:0005524(ATP binding);GO:0005737(cytoplasm);GO:0005739(mitochondrion);GO:0005759(mitochondrial matrix);GO:0006457(protein folding);GO:0006986(response to unfolded protein);GO:0046872(metal ion binding);GO:0051082(unfolded protein binding);GO:0051085(chaperone cofactor-dependent protein refolding);GO:0051087(chaperone binding)	NA	NA	NA
2	ENSMUSG00000022018	Rgcc	1.92559	1.4044	0.455342	1.56274e-64	4.37535e-60	regulator of cell cycle [Source:MGI Symbol;Acc:MGI:1913464]	GO:0000082(G1/S transition of mitotic cell cycle);GO:0001100(negative regulation of exit from mitosis);GO:0001937(negative regulation of endothelial cell proliferation);GO:0003331(positive regulation of extracellular matrix constituent secretion);GO:0005515(protein binding);GO:0005634(nucleus);GO:0005730(nucleolus);GO:0005737(cytoplasm);GO:0005813(centrosome);GO:0005815(microtubule organizing cen…	NA	NA	NA
2	ENSMUSG00000022013	Dnajc15	2.76668	2.08202	0.410172	2.00335e-61	5.60899e-57	DnaJ heat shock protein family (Hsp40) member C15 [Source:MGI Symbol;Acc:MGI:1913398]	GO:0005515(protein binding);GO:0005739(mitochondrion);GO:0005743(mitochondrial inner membrane);GO:0009267(cellular response to starvation);GO:0015031(protein transport);GO:0016020(membrane);GO:0016021(integral component of membrane);GO:0019216(regulation of lipid metabolic process);GO:0031333(negative regulation of protein complex assembly);GO:1902957(negative regulation of mitochondrial electron…	NA	NA	NA
2	ENSMUSG00000047721	Bola2	2.7898	2.16905	0.363103	7.57442e-48	2.12069e-43	bolA-like 2 (E. coli) [Source:MGI Symbol;Acc:MGI:1913412]	GO:0003674(molecular_function);GO:0005575(cellular_component);GO:0005634(nucleus);GO:0005737(cytoplasm);GO:0008150(biological_process);GO:0044571([2Fe-2S] cluster assembly);GO:0097428(protein maturation by iron-sulfur cluster transfer)	NA	NA	NA
2	ENSMUSG00000016756	Cmah	1.37548	1.06822	0.364726	8.00991e-41	2.24261e-36	cytidine monophospho-N-acetylneuraminic acid hydroxylase [Source:MGI Symbol;Acc:MGI:103227]	GO:0005737(cytoplasm);GO:0005783(endoplasmic reticulum);GO:0006054(N-acetylneuraminate metabolic process);GO:0016491(oxidoreductase activity);GO:0030338(CMP-N-acetylneuraminate monooxygenase activity);GO:0046381(CMP-N-acetylneuraminate metabolic process);GO:0046872(metal ion binding);GO:0051536(iron-sulfur cluster binding);GO:0051537(2 iron, 2 sulfur cluster binding);GO:0055114(oxidation-reductio…	00520(Amino sugar and nucleotide sugar metabolism)	K08080	EC:1.14.18.2
3	ENSMUSG00000022584	Ly6c2	11.3797	4.73489	1.26506	1.20638e-295	3.37763e-291	lymphocyte antigen 6 complex, locus C2 [Source:MGI Symbol;Acc:MGI:3712069]	GO:0005886(plasma membrane);GO:0009986(cell surface);GO:0016020(membrane);GO:0031225(anchored component of membrane)	NA	NA	NA
3	ENSMUSG00000026573	Xcl1	3.14507	1.59727	0.977482	2.97194e-203	8.32085e-199	chemokine (C motif) ligand 1 [Source:MGI Symbol;Acc:MGI:104593]	GO:0001916(positive regulation of T cell mediated cytotoxicity);GO:0002548(monocyte chemotaxis);GO:0002690(positive regulation of leukocyte chemotaxis);GO:0002725(negative regulation of T cell cytokine production);GO:0002726(positive regulation of T cell cytokine production);GO:0002839(positive regulation of immune response to tumor cell);GO:0005125(cytokine activity);GO:0005576(extracellular reg…	04060(Cytokine-cytokine receptor interaction);04062(Chemokine signaling pathway)	K05507	NA
3	ENSMUSG00000044258	Ctla2a	3.6492	1.99409	0.871851	3.54082e-150	9.91359e-146	cytotoxic T lymphocyte-associated protein 2 alpha [Source:MGI Symbol;Acc:MGI:88554]	GO:0005576(extracellular region);GO:0006508(proteolysis);GO:0008234(cysteine-type peptidase activity);GO:0010955(negative regulation of protein processing);GO:0030425(dendrite);GO:0045589(regulation of regulatory T cell differentiation);GO:0050728(negative regulation of inflammatory response)	04145(Phagosome);04142(Lysosome);04210(Apoptosis);04612(Antigen processing and presentation);05205(Proteoglycans in cancer);05323(Rheumatoid arthritis)	K01365	EC:3.4.22.15
3	ENSMUSG00000058715	Fcer1g	2.24132	1.1459	0.96787	5.15124e-128	1.44224e-123	Fc receptor, IgE, high affinity I, gamma polypeptide [Source:MGI Symbol;Acc:MGI:95496]	GO:0001798(positive regulation of type IIa hypersensitivity);GO:0001805(positive regulation of type III hypersensitivity);GO:0001812(positive regulation of type I hypersensitivity);GO:0002283(neutrophil activation involved in immune response);GO:0002292(T cell differentiation involved in immune response);GO:0002431(Fc receptor mediated stimulatory signaling pathway);GO:0002554(serotonin secretion…	NA	NA	NA
3	ENSMUSG00000024910	Ctsw	2.71221	1.80385	0.588395	3.02371e-127	8.46578e-123	cathepsin W [Source:MGI Symbol;Acc:MGI:1338045]	GO:0004197(cysteine-type endopeptidase activity);GO:0005615(extracellular space);GO:0005764(lysosome);GO:0006508(proteolysis);GO:0008233(peptidase activity);GO:0008234(cysteine-type peptidase activity);GO:0016787(hydrolase activity);GO:0051603(proteolysis involved in cellular protein catabolic process)	04142(Lysosome);04210(Apoptosis)	K08569	EC:3.4.22.-
3	ENSMUSG00000030165	Klrd1	4.52299	3.0508	0.568089	2.48454e-108	6.95622e-104	killer cell lectin-like receptor, subfamily D, member 1 [Source:MGI Symbol;Acc:MGI:1196275]	GO:0002228(natural killer cell mediated immunity);GO:0009897(external side of plasma membrane);GO:0016020(membrane);GO:0016021(integral component of membrane);GO:0023024(MHC class I protein complex binding);GO:0023030(MHC class Ib protein binding, via antigen binding groove);GO:0030246(carbohydrate binding);GO:0043235(receptor complex);GO:1990405(protein antigen binding)	04650(Natural killer cell mediated cytotoxicity);04612(Antigen processing and presentation);05332(Graft-versus-host disease)	K06516	NA
3	ENSMUSG00000051354	Samd3	0.531235	0.412704	0.364241	5.04318e-89	1.41199e-84	sterile alpha motif domain containing 3 [Source:MGI Symbol;Acc:MGI:2685469]	GO:0003674(molecular_function);GO:0005575(cellular_component);GO:0008150(biological_process)	NA	NA	NA
3	ENSMUSG00000032666	1700025G04Rik	0.734011	0.557376	0.39715	9.49207e-82	2.65759e-77	RIKEN cDNA 1700025G04 gene [Source:MGI Symbol;Acc:MGI:1916649]	GO:0003674(molecular_function);GO:0005575(cellular_component);GO:0008150(biological_process)	NA	NA	NA
3	ENSMUSG00000057329	Bcl2	3.65316	2.51948	0.536017	8.6198e-77	2.41337e-72	B cell leukemia/lymphoma 2 [Source:MGI Symbol;Acc:MGI:88138]	GO:0000209(protein polyubiquitination);GO:0000902(cell morphogenesis);GO:0001503(ossification);GO:0001541(ovarian follicle development);GO:0001656(metanephros development);GO:0001657(ureteric bud development);GO:0001658(branching involved in ureteric bud morphogenesis);GO:0001662(behavioral fear response);GO:0001776(leukocyte homeostasis);GO:0001782(B cell homeostasis);GO:0001822(kidney developme…	NA	NA	NA
3	ENSMUSG00000030653	Pde2a	1.49259	1.08675	0.457798	2.81105e-72	7.87037e-68	predicted gene 45837 [Source:MGI Symbol;Acc:MGI:5804952]	GO:0004114(3',5'-cyclic-nucleotide phosphodiesterase activity);GO:0007165(signal transduction);GO:0008081(phosphoric diester hydrolase activity);GO:0016787(hydrolase activity);GO:0046872(metal ion binding)	NA	NA	NA
3	ENSMUSG00000064109	Hcst	7.67727	5.87192	0.386759	6.24093e-67	1.74733e-62	hematopoietic cell signal transducer [Source:MGI Symbol;Acc:MGI:1344360]	GO:0005102(signaling receptor binding);GO:0005515(protein binding);GO:0006468(protein phosphorylation);GO:0009986(cell surface);GO:0014068(positive regulation of phosphatidylinositol 3-kinase signaling);GO:0016020(membrane);GO:0016021(integral component of membrane);GO:0043548(phosphatidylinositol 3-kinase binding);GO:0050776(regulation of immune response)	NA	NA	NA
3	ENSMUSG00000030156	Cd69	7.14686	4.96963	0.524171	4.20861e-65	1.17833e-60	CD69 antigen [Source:MGI Symbol;Acc:MGI:88343]	GO:0005509(calcium ion binding);GO:0009897(external side of plasma membrane);GO:0009986(cell surface);GO:0016020(membrane);GO:0016021(integral component of membrane);GO:0030246(carbohydrate binding);GO:0032991(protein-containing complex);GO:0035690(cellular response to drug);GO:0042803(protein homodimerization activity)	04145(Phagosome);05152(Tuberculosis)	K10074	NA
3	ENSMUSG00000022696	Sidt1	1.79978	1.37736	0.385921	3.81216e-58	1.06733e-53	SID1 transmembrane family, member 1 [Source:MGI Symbol;Acc:MGI:2443155]	GO:0003723(RNA binding);GO:0003725(double-stranded RNA binding);GO:0005575(cellular_component);GO:0008150(biological_process);GO:0016020(membrane);GO:0016021(integral component of membrane);GO:0033227(dsRNA transport);GO:0051033(RNA transmembrane transporter activity)	NA	NA	NA
3	ENSMUSG00000027368	Dusp2	10.059	7.41752	0.43948	5.56408e-56	1.55783e-51	dual specificity phosphatase 2 [Source:MGI Symbol;Acc:MGI:101911]	GO:0000188(inactivation of MAPK activity);GO:0001706(endoderm formation);GO:0004721(phosphoprotein phosphatase activity);GO:0004725(protein tyrosine phosphatase activity);GO:0005515(protein binding);GO:0005634(nucleus);GO:0006470(protein dephosphorylation);GO:0008138(protein tyrosine/serine/threonine phosphatase activity);GO:0016311(dephosphorylation);GO:0016787(hydrolase activity);GO:0016791(pho…	04010(MAPK signaling pathway)	K04459	EC:3.1.3.16;EC:3.1.3.48
3	ENSMUSG00000068227	Il2rb	2.19194	1.59567	0.458045	3.39455e-53	9.50406e-49	interleukin 2 receptor, beta chain [Source:MGI Symbol;Acc:MGI:96550]	GO:0004896(cytokine receptor activity);GO:0004911(interleukin-2 receptor activity);GO:0005886(plasma membrane);GO:0009897(external side of plasma membrane);GO:0009986(cell surface);GO:0016020(membrane);GO:0016021(integral component of membrane);GO:0019221(cytokine-mediated signaling pathway);GO:0019976(interleukin-2 binding);GO:0030101(natural killer cell activation);GO:0038110(interleukin-2-medi…	NA	NA	NA
3	ENSMUSG00000022014	Epsti1	4.14904	3.21731	0.366924	5.86973e-47	1.64341e-42	epithelial stromal interaction 1 (breast) [Source:MGI Symbol;Acc:MGI:1915168]	GO:0003674(molecular_function);GO:0005575(cellular_component);GO:0008150(biological_process)	03040(Spliceosome);03013(RNA transport);03015(mRNA surveillance pathway)	K12875	NA
3	ENSMUSG00000030579	Tyrobp	1.05168	0.702633	0.581851	6.77719e-46	1.89748e-41	TYRO protein tyrosine kinase binding protein [Source:MGI Symbol;Acc:MGI:1277211]	GO:0002281(macrophage activation involved in immune response);GO:0002283(neutrophil activation involved in immune response);GO:0005102(signaling receptor binding);GO:0005515(protein binding);GO:0005886(plasma membrane);GO:0007229(integrin-mediated signaling pathway);GO:0009986(cell surface);GO:0016020(membrane);GO:0016021(integral component of membrane);GO:0016301(kinase activity);GO:0016310(phos…	04650(Natural killer cell mediated cytotoxicity);04380(Osteoclast differentiation)	K07992	NA
3	ENSMUSG00000005087	Cd44	1.14828	0.89271	0.363212	2.15926e-39	6.0455e-35	CD44 antigen [Source:MGI Symbol;Acc:MGI:88338]	GO:0004896(cytokine receptor activity);GO:0005540(hyaluronic acid binding);GO:0005794(Golgi apparatus);GO:0005829(cytosol);GO:0005886(plasma membrane);GO:0007155(cell adhesion);GO:0009986(cell surface);GO:0016020(membrane);GO:0016021(integral component of membrane);GO:0016324(apical plasma membrane);GO:0019221(cytokine-mediated signaling pathway);GO:0030214(hyaluronan catabolic process);GO:003125…	04512(ECM-receptor interaction);04640(Hematopoietic cell lineage);05206(MicroRNAs in cancer);05205(Proteoglycans in cancer);05169(Epstein-Barr virus infection)	K06256	NA
3	ENSMUSG00000026875	Traf1	2.89365	2.25303	0.361022	5.53481e-39	1.54964e-34	TNF receptor-associated factor 1 [Source:MGI Symbol;Acc:MGI:101836]	GO:0005164(tumor necrosis factor receptor binding);GO:0005515(protein binding);GO:0005737(cytoplasm);GO:0006915(apoptotic process);GO:0007165(signal transduction);GO:0008270(zinc ion binding);GO:0031625(ubiquitin protein ligase binding);GO:0031996(thioesterase binding);GO:0042802(identical protein binding);GO:0042981(regulation of apoptotic process);GO:0051092(positive regulation of NF-kappaB tra…	04064(NF-kappa B signaling pathway);04668(TNF signaling pathway);04210(Apoptosis);05200(Pathways in cancer);05202(Transcriptional misregulation in cancers);05203(Viral carcinogenesis);05222(Small cell lung cancer);05168(Herpes simplex infection);05169(Epstein-Barr virus infection)	K03172	NA
3	ENSMUSG00000028214	Gem	1.57259	1.19441	0.396844	6.86956e-38	1.92334e-33	GTP binding protein (gene overexpressed in skeletal muscle) [Source:MGI Symbol;Acc:MGI:99844]	GO:0000166(nucleotide binding);GO:0000278(mitotic cell cycle);GO:0000287(magnesium ion binding);GO:0003924(GTPase activity);GO:0005515(protein binding);GO:0005525(GTP binding);GO:0005634(nucleus);GO:0005886(plasma membrane);GO:0007165(signal transduction);GO:0009898(cytoplasmic side of plasma membrane);GO:0016020(membrane);GO:0019003(GDP binding);GO:0030496(midbody);GO:0051233(spindle midzone);GO…	04014(Ras signaling pathway);04015(Rap1 signaling pathway);04072(Phospholipase D signaling pathway);05200(Pathways in cancer);05212(Pancreatic cancer)	K07834	NA
3	ENSMUSG00000022114	Spry2	1.54925	1.16948	0.405704	2.78836e-33	7.80685e-29	sprouty RTK signaling antagonist 2 [Source:MGI Symbol;Acc:MGI:1345138]	GO:0000132(establishment of mitotic spindle orientation);GO:0005515(protein binding);GO:0005634(nucleus);GO:0005737(cytoplasm);GO:0005829(cytosol);GO:0005856(cytoskeleton);GO:0005874(microtubule);GO:0005886(plasma membrane);GO:0007275(multicellular organism development);GO:0007605(sensory perception of sound);GO:0008285(negative regulation of cell proliferation);GO:0009966(regulation of signal tr…	05206(MicroRNAs in cancer)	K17383	NA
4	ENSMUSG00000025163	Cd7	34.4565	6.75919	2.34985	0	0	CD7 antigen [Source:MGI Symbol;Acc:MGI:88344]	GO:0002250(adaptive immune response);GO:0002376(immune system process);GO:0016020(membrane);GO:0016021(integral component of membrane);GO:0048873(homeostasis of number of cells within a tissue)	04640(Hematopoietic cell lineage)	K06457	NA
4	ENSMUSG00000050241	Klre1	10.4191	2.35967	2.14257	0	0	killer cell lectin-like receptor family E member 1 [Source:MGI Symbol;Acc:MGI:2662547]	GO:0002223(stimulatory C-type lectin receptor signaling pathway);GO:0002859(negative regulation of natural killer cell mediated cytotoxicity directed against tumor cell target);GO:0004888(transmembrane signaling receptor activity);GO:0005886(plasma membrane);GO:0005887(integral component of plasma membrane);GO:0009897(external side of plasma membrane);GO:0009986(cell surface);GO:0016020(membrane)…	04650(Natural killer cell mediated cytotoxicity);04612(Antigen processing and presentation);05332(Graft-versus-host disease)	K06516	NA
4	ENSMUSG00000015437	Gzmb	37.9001	9.76582	1.95639	0	0	granzyme B [Source:MGI Symbol;Acc:MGI:109267]	GO:0001913(T cell mediated cytotoxicity);GO:0004252(serine-type endopeptidase activity);GO:0005515(protein binding);GO:0005737(cytoplasm);GO:0005829(cytosol);GO:0006508(proteolysis);GO:0006915(apoptotic process);GO:0008233(peptidase activity);GO:0008236(serine-type peptidase activity);GO:0008626(granzyme-mediated apoptotic signaling pathway);GO:0016787(hydrolase activity);GO:0019835(cytolysis);GO…	04210(Apoptosis);04650(Natural killer cell mediated cytotoxicity);05202(Transcriptional misregulation in cancers);05320(Autoimmune thyroid disease);05330(Allograft rejection);05332(Graft-versus-host disease);04940(Type I diabetes mellitus)	K01353	EC:3.4.21.79
4	ENSMUSG00000029304	Spp1	5.88708	1.67816	1.81067	0	0	secreted phosphoprotein 1 [Source:MGI Symbol;Acc:MGI:98389]	GO:0001503(ossification);GO:0001649(osteoblast differentiation);GO:0005125(cytokine activity);GO:0005576(extracellular region);GO:0005615(extracellular space);GO:0005737(cytoplasm);GO:0005794(Golgi apparatus);GO:0006710(androgen catabolic process);GO:0007155(cell adhesion);GO:0010033(response to organic substance);GO:0010469(regulation of signaling receptor activity);GO:0010811(positive regulatio…	04151(PI3K-Akt signaling pathway);04512(ECM-receptor interaction);04510(Focal adhesion);04620(Toll-like receptor signaling pathway)	K06250	NA
4	ENSMUSG00000029322	Plac8	22.0005	6.30462	1.80305	0	0	placenta-specific 8 [Source:MGI Symbol;Acc:MGI:2445289]	GO:0003682(chromatin binding);GO:0005515(protein binding);GO:0005634(nucleus);GO:0008284(positive regulation of cell proliferation);GO:0009409(response to cold);GO:0040015(negative regulation of multicellular organism growth);GO:0042742(defense response to bacterium);GO:0043066(negative regulation of apoptotic process);GO:0045944(positive regulation of transcription by RNA polymerase II);GO:00508…	NA	NA	NA
4	ENSMUSG00000014599	Csf1	5.78968	1.68616	1.77975	0	0	colony stimulating factor 1 (macrophage) [Source:MGI Symbol;Acc:MGI:1339753]	GO:0001503(ossification);GO:0001954(positive regulation of cell-matrix adhesion);GO:0002158(osteoclast proliferation);GO:0002376(immune system process);GO:0003006(developmental process involved in reproduction);GO:0005125(cytokine activity);GO:0005157(macrophage colony-stimulating factor receptor binding);GO:0005515(protein binding);GO:0005576(extracellular region);GO:0005615(extracellular space)…	04014(Ras signaling pathway);04015(Rap1 signaling pathway);04668(TNF signaling pathway);04151(PI3K-Akt signaling pathway);04060(Cytokine-cytokine receptor interaction);04640(Hematopoietic cell lineage);04380(Osteoclast differentiation);05323(Rheumatoid arthritis)	K05453	NA
4	ENSMUSG00000070369	Itgad	3.48061	1.30395	1.41645	0	0	integrin, alpha D [Source:MGI Symbol;Acc:MGI:3578624]	GO:0007155(cell adhesion);GO:0007229(integrin-mediated signaling pathway);GO:0008305(integrin complex);GO:0016020(membrane);GO:0016021(integral component of membrane);GO:0034113(heterotypic cell-cell adhesion);GO:0046872(metal ion binding);GO:0046982(protein heterodimerization activity);GO:0050798(activated T cell proliferation)	04810(Regulation of actin cytoskeleton)	K06594	NA
4	ENSMUSG00000097971	Gm26917	27.5607	10.7362	1.36012	0	0	predicted gene, 26917 [Source:MGI Symbol;Acc:MGI:5504032]	NA	NA	NA	NA
4	ENSMUSG00000030167	Klrc1	4.38051	1.76846	1.3086	0	0	killer cell lectin-like receptor subfamily C, member 1 [Source:MGI Symbol;Acc:MGI:1336161]	GO:0009897(external side of plasma membrane);GO:0016020(membrane);GO:0016021(integral component of membrane);GO:0023024(MHC class I protein complex binding);GO:0030246(carbohydrate binding);GO:0043235(receptor complex)	04650(Natural killer cell mediated cytotoxicity);04612(Antigen processing and presentation);05332(Graft-versus-host disease)	K06541	NA
4	ENSMUSG00000038304	Cd160	4.92384	2.04073	1.2707	0	0	CD160 antigen [Source:MGI Symbol;Acc:MGI:1860383]	GO:0005102(signaling receptor binding);GO:0005886(plasma membrane);GO:0007165(signal transduction);GO:0016020(membrane);GO:0031225(anchored component of membrane);GO:0032393(MHC class I receptor activity);GO:0046658(anchored component of plasma membrane);GO:0050829(defense response to Gram-negative bacterium)	NA	NA	NA
4	ENSMUSG00000022174	Dad1	15.1832	6.31211	1.26628	0	0	defender against cell death 1 [Source:MGI Symbol;Acc:MGI:101912]	GO:0001824(blastocyst development);GO:0004576(oligosaccharyl transferase activity);GO:0004579(dolichyl-diphosphooligosaccharide-protein glycotransferase activity);GO:0005783(endoplasmic reticulum);GO:0005789(endoplasmic reticulum membrane);GO:0006486(protein glycosylation);GO:0006487(protein N-linked glycosylation);GO:0006915(apoptotic process);GO:0007584(response to nutrient);GO:0008250(oligosac…	00510(N-Glycan biosynthesis);04141(Protein processing in endoplasmic reticulum)	K12668	NA
4	ENSMUSG00000070504	Fcrl6	2.3476	1.02244	1.19917	0	0	Fc receptor-like 6 [Source:MGI Symbol;Acc:MGI:3618339]	GO:0005886(plasma membrane);GO:0008150(biological_process);GO:0009897(external side of plasma membrane);GO:0016020(membrane);GO:0016021(integral component of membrane);GO:0019902(phosphatase binding);GO:0019903(protein phosphatase binding);GO:0042289(MHC class II protein binding)	NA	NA	NA
4	ENSMUSG00000030149	Klrk1	3.44539	1.54021	1.16154	0	0	killer cell lectin-like receptor subfamily K, member 1 [Source:MGI Symbol;Acc:MGI:1196250]	GO:0002223(stimulatory C-type lectin receptor signaling pathway);GO:0002250(adaptive immune response);GO:0002376(immune system process);GO:0002860(positive regulation of natural killer cell mediated cytotoxicity directed against tumor cell target);GO:0005515(protein binding);GO:0005886(plasma membrane);GO:0007165(signal transduction);GO:0009897(external side of plasma membrane);GO:0009986(cell su…	04650(Natural killer cell mediated cytotoxicity);05144(Malaria)	K06728	NA
4	ENSMUSG00000040751	Lat2	2.76178	1.24768	1.14635	0	0	linker for activation of T cells family, member 2 [Source:MGI Symbol;Acc:MGI:1926479]	GO:0002250(adaptive immune response);GO:0002376(immune system process);GO:0002764(immune response-regulating signaling pathway);GO:0005622(intracellular);GO:0005886(plasma membrane);GO:0016020(membrane);GO:0016021(integral component of membrane);GO:0019722(calcium-mediated signaling);GO:0035556(intracellular signal transduction);GO:0042113(B cell activation);GO:0042169(SH2 domain binding);GO:0042…	NA	NA	NA
4	ENSMUSG00000035042	Ccl5	191.373	87.3712	1.13116	0	0	chemokine (C-C motif) ligand 5 [Source:MGI Symbol;Acc:MGI:98262]	GO:0000165(MAPK cascade);GO:0002230(positive regulation of defense response to virus by host);GO:0004435(phosphatidylinositol phospholipase C activity);GO:0004672(protein kinase activity);GO:0005125(cytokine activity);GO:0005576(extracellular region);GO:0005615(extracellular space);GO:0005737(cytoplasm);GO:0006816(calcium ion transport);GO:0006874(cellular calcium ion homeostasis);GO:0006887(exoc…	04668(TNF signaling pathway);04060(Cytokine-cytokine receptor interaction);04620(Toll-like receptor signaling pathway);04621(NOD-like receptor signaling pathway);04623(Cytosolic DNA-sensing pathway);04062(Chemokine signaling pathway);05323(Rheumatoid arthritis);05020(Prion diseases);05164(Influenza A);05168(Herpes simplex infection);05142(Chagas disease (American trypanosomiasis))	K12499	NA
4	ENSMUSG00000022108	Itm2b	23.0315	10.5278	1.12941	0	0	integral membrane protein 2B [Source:MGI Symbol;Acc:MGI:1309517]	GO:0000139(Golgi membrane);GO:0001540(amyloid-beta binding);GO:0005515(protein binding);GO:0005524(ATP binding);GO:0005576(extracellular region);GO:0005615(extracellular space);GO:0005768(endosome);GO:0005794(Golgi apparatus);GO:0005886(plasma membrane);GO:0007399(nervous system development);GO:0010008(endosome membrane);GO:0016020(membrane);GO:0016021(integral component of membrane);GO:0030660(G…	NA	NA	NA
4	ENSMUSG00000001082	Mfsd10	3.00227	1.38642	1.11469	0	0	major facilitator superfamily domain containing 10 [Source:MGI Symbol;Acc:MGI:1915544]	GO:0005215(transporter activity);GO:0006915(apoptotic process);GO:0008493(tetracycline transmembrane transporter activity);GO:0008514(organic anion transmembrane transporter activity);GO:0015904(tetracycline transport);GO:0016020(membrane);GO:0016021(integral component of membrane);GO:0030659(cytoplasmic vesicle membrane);GO:0031526(brush border membrane);GO:0043252(sodium-independent organic ani…	00561(Glycerolipid metabolism);00564(Glycerophospholipid metabolism)	K13506	EC:2.3.1.15
4	ENSMUSG00000089929	Bcl2a1b	6.32553	2.97282	1.08935	0	0	B cell leukemia/lymphoma 2 related protein A1b [Source:MGI Symbol;Acc:MGI:1278326]	GO:0001836(release of cytochrome c from mitochondria);GO:0005741(mitochondrial outer membrane);GO:0008053(mitochondrial fusion);GO:0008630(intrinsic apoptotic signaling pathway in response to DNA damage);GO:0015267(channel activity);GO:0042803(protein homodimerization activity);GO:0042981(regulation of apoptotic process);GO:0043065(positive regulation of apoptotic process);GO:0043066(negative reg…	04064(NF-kappa B signaling pathway);04210(Apoptosis);05202(Transcriptional misregulation in cancers)	K02162	NA
4	ENSMUSG00000054717	Hmgb2	13.3235	6.47243	1.0416	0	0	high mobility group box 2 [Source:MGI Symbol;Acc:MGI:96157]	GO:0000790(nuclear chromatin);GO:0000793(condensed chromosome);GO:0001158(enhancer sequence-specific DNA binding);GO:0001938(positive regulation of endothelial cell proliferation);GO:0002376(immune system process);GO:0002437(inflammatory response to antigenic stimulus);GO:0003677(DNA binding);GO:0003684(damaged DNA binding);GO:0003690(double-stranded DNA binding);GO:0003700(DNA binding transcript…	03410(Base excision repair)	K10802	NA
4	ENSMUSG00000075010	AW112010	38.2543	18.9731	1.01167	0	0	expressed sequence AW112010 [Source:MGI Symbol;Acc:MGI:2147706]	NA	NA	NA	NA
4	ENSMUSG00000002033	Cd3g	33.0989	16.4429	1.00932	0	0	CD3 antigen, gamma polypeptide [Source:MGI Symbol;Acc:MGI:88333]	GO:0002250(adaptive immune response);GO:0002376(immune system process);GO:0004888(transmembrane signaling receptor activity);GO:0005515(protein binding);GO:0007163(establishment or maintenance of cell polarity);GO:0007166(cell surface receptor signaling pathway);GO:0015031(protein transport);GO:0016020(membrane);GO:0016021(integral component of membrane);GO:0042105(alpha-beta T cell receptor comp…	04640(Hematopoietic cell lineage);04660(T cell receptor signaling pathway);05166(HTLV-I infection);05162(Measles);05142(Chagas disease (American trypanosomiasis))	K06452	NA
4	ENSMUSG00000006519	Cyba	15.7267	8.04975	0.9662	0	0	cytochrome b-245, alpha polypeptide [Source:MGI Symbol;Acc:MGI:1316658]	GO:0001666(response to hypoxia);GO:0001725(stress fiber);GO:0001938(positive regulation of endothelial cell proliferation);GO:0003106(negative regulation of glomerular filtration by angiotensin);GO:0005515(protein binding);GO:0005634(nucleus);GO:0005737(cytoplasm);GO:0005739(mitochondrion);GO:0005768(endosome);GO:0005794(Golgi apparatus);GO:0005886(plasma membrane);GO:0005925(focal adhesion);GO:0…	04145(Phagosome);04670(Leukocyte transendothelial migration);04380(Osteoclast differentiation);05140(Leishmaniasis)	K08009	NA
4	ENSMUSG00000049775	Tmsb4x	333.879	178.007	0.90739	0	0	thymosin, beta 4, X chromosome [Source:MGI Symbol;Acc:MGI:99510]	GO:0003779(actin binding);GO:0003785(actin monomer binding);GO:0005515(protein binding);GO:0005615(extracellular space);GO:0005634(nucleus);GO:0005737(cytoplasm);GO:0005829(cytosol);GO:0005856(cytoskeleton);GO:0007015(actin filament organization);GO:0014911(positive regulation of smooth muscle cell migration);GO:0030334(regulation of cell migration);GO:0045893(positive regulation of transcription…	NA	NA	NA
4	ENSMUSG00000024725	Ostf1	7.23934	3.8944	0.894456	0	0	osteoclast stimulating factor 1 [Source:MGI Symbol;Acc:MGI:700012]	GO:0005737(cytoplasm);GO:0008150(biological_process);GO:0017124(SH3 domain binding)	00310(Lysine degradation)	K11420	EC:2.1.1.43
4	ENSMUSG00000062825	Actg1	47.9621	26.2788	0.867994	0	0	actin, gamma, cytoplasmic 1 [Source:MGI Symbol;Acc:MGI:87906]	GO:0000166(nucleotide binding);GO:0005200(structural constituent of cytoskeleton);GO:0005515(protein binding);GO:0005522(profilin binding);GO:0005524(ATP binding);GO:0005737(cytoplasm);GO:0005829(cytosol);GO:0005856(cytoskeleton);GO:0005884(actin filament);GO:0005886(plasma membrane);GO:0005925(focal adhesion);GO:0015629(actin cytoskeleton);GO:0030016(myofibril);GO:0031625(ubiquitin protein ligas…	04015(Rap1 signaling pathway);04390(Hippo signaling pathway);04145(Phagosome);04810(Regulation of actin cytoskeleton);04210(Apoptosis);04510(Focal adhesion);04520(Adherens junction);04530(Tight junction);04611(Platelet activation);04670(Leukocyte transendothelial migration);04921(Oxytocin signaling pathway);04919(Thyroid hormone signaling pathway);05205(Proteoglycans in cancer);05410(Hypertrophic…	K05692	NA
4	ENSMUSG00000040957	Cables1	1.39162	0.781593	0.832277	0	0	CDK5 and Abl enzyme substrate 1 [Source:MGI Symbol;Acc:MGI:1927065]	GO:0000082(G1/S transition of mitotic cell cycle);GO:0005515(protein binding);GO:0005634(nucleus);GO:0005654(nucleoplasm);GO:0005737(cytoplasm);GO:0005829(cytosol);GO:0007049(cell cycle);GO:0007399(nervous system development);GO:0030426(growth cone);GO:0042995(cell projection);GO:0051301(cell division);GO:0051726(regulation of cell cycle)	NA	NA	NA
4	ENSMUSG00000045826	Ptprcap	14.2763	8.33662	0.776087	0	0	protein tyrosine phosphatase, receptor type, C polypeptide-associated protein [Source:MGI Symbol;Acc:MGI:97811]	GO:0005886(plasma membrane);GO:0006952(defense response);GO:0016020(membrane);GO:0016021(integral component of membrane)	NA	NA	NA
4	ENSMUSG00000004709	Cd244	1.28046	0.751854	0.76814	0	0	CD244 natural killer cell receptor 2B4 [Source:MGI Symbol;Acc:MGI:109294]	GO:0001773(myeloid dendritic cell activation);GO:0002250(adaptive immune response);GO:0002323(natural killer cell activation involved in immune response);GO:0002376(immune system process);GO:0005515(protein binding);GO:0005886(plasma membrane);GO:0006955(immune response);GO:0007165(signal transduction);GO:0009897(external side of plasma membrane);GO:0016020(membrane);GO:0016021(integral component…	04650(Natural killer cell mediated cytotoxicity)	K06582	NA
4	ENSMUSG00000051339	2900026A02Rik	1.16225	0.703584	0.724121	0	0	RIKEN cDNA 2900026A02 gene [Source:MGI Symbol;Acc:MGI:1920194]	GO:0003674(molecular_function);GO:0005575(cellular_component);GO:0008150(biological_process)	NA	NA	NA
4	ENSMUSG00000032446	Eomes	2.89155	1.50558	0.94152	6.74028e-315	1.88714e-310	eomesodermin [Source:MGI Symbol;Acc:MGI:1201683]	GO:0000122(negative regulation of transcription by RNA polymerase II);GO:0000977(RNA polymerase II regulatory region sequence-specific DNA binding);GO:0001102(RNA polymerase II activating transcription factor binding);GO:0001191(transcriptional repressor activity, RNA polymerase II transcription factor binding);GO:0001227(transcriptional repressor activity, RNA polymerase II transcription regulat…	05321(Inflammatiory bowel disease (IBD))	K10166	NA
4	ENSMUSG00000067610	Klri1	0.887946	0.578888	0.617187	1.73067e-307	4.84552e-303	killer cell lectin-like receptor family I member 1 [Source:MGI Symbol;Acc:MGI:3530275]	GO:0005886(plasma membrane);GO:0005887(integral component of plasma membrane);GO:0016020(membrane);GO:0016021(integral component of membrane);GO:0030246(carbohydrate binding)	NA	NA	NA
4	ENSMUSG00000030165	Klrd1	6.83186	3.38395	1.01357	4.76075e-298	1.33291e-293	killer cell lectin-like receptor, subfamily D, member 1 [Source:MGI Symbol;Acc:MGI:1196275]	GO:0002228(natural killer cell mediated immunity);GO:0009897(external side of plasma membrane);GO:0016020(membrane);GO:0016021(integral component of membrane);GO:0023024(MHC class I protein complex binding);GO:0023030(MHC class Ib protein binding, via antigen binding groove);GO:0030246(carbohydrate binding);GO:0043235(receptor complex);GO:1990405(protein antigen binding)	04650(Natural killer cell mediated cytotoxicity);04612(Antigen processing and presentation);05332(Graft-versus-host disease)	K06516	NA
4	ENSMUSG00000030154	Klrb1f	1.12638	0.689558	0.707952	2.67532e-297	7.49036e-293	killer cell lectin-like receptor subfamily B member 1F [Source:MGI Symbol;Acc:MGI:2442965]	GO:0005515(protein binding);GO:0005886(plasma membrane);GO:0007165(signal transduction);GO:0009986(cell surface);GO:0016020(membrane);GO:0016021(integral component of membrane);GO:0030246(carbohydrate binding);GO:0038023(signaling receptor activity)	05144(Malaria)	K06543	NA
4	ENSMUSG00000060675	Pla2g16	4.09666	2.19711	0.898843	1.22178e-296	3.42074e-292	phospholipase A2, group XVI [Source:MGI Symbol;Acc:MGI:2179715]	GO:0004623(phospholipase A2 activity);GO:0005737(cytoplasm);GO:0005777(peroxisome);GO:0005778(peroxisomal membrane);GO:0005783(endoplasmic reticulum);GO:0006629(lipid metabolic process);GO:0006641(triglyceride metabolic process);GO:0006644(phospholipid metabolic process);GO:0007031(peroxisome organization);GO:0008654(phospholipid biosynthetic process);GO:0008970(phosphatidylcholine 1-acylhydrolas…	00564(Glycerophospholipid metabolism);00565(Ether lipid metabolism);00590(Arachidonic acid metabolism);00591(Linoleic acid metabolism);00592(alpha-Linolenic acid metabolism);04014(Ras signaling pathway);04923(Regulation of lipolysis in adipocyte)	K16817	EC:3.1.1.32;EC:3.1.1.4
4	ENSMUSG00000026872	Zeb2	2.30911	1.23838	0.898883	1.54652e-296	4.32995e-292	zinc finger E-box binding homeobox 2 [Source:MGI Symbol;Acc:MGI:1344407]	GO:0000122(negative regulation of transcription by RNA polymerase II);GO:0000790(nuclear chromatin);GO:0001205(transcriptional activator activity, RNA polymerase II distal enhancer sequence-specific DNA binding);GO:0001227(transcriptional repressor activity, RNA polymerase II transcription regulatory region sequence-specific DNA binding);GO:0001755(neural crest cell migration);GO:0001756(somitoge…	05206(MicroRNAs in cancer)	K09299	NA
4	ENSMUSG00000029096	Htra3	0.860031	0.561098	0.616136	3.07127e-291	8.59895e-287	HtrA serine peptidase 3 [Source:MGI Symbol;Acc:MGI:1925808]	GO:0001558(regulation of cell growth);GO:0004175(endopeptidase activity);GO:0004252(serine-type endopeptidase activity);GO:0005515(protein binding);GO:0005520(insulin-like growth factor binding);GO:0005576(extracellular region);GO:0006508(proteolysis);GO:0008233(peptidase activity);GO:0008236(serine-type peptidase activity);GO:0016787(hydrolase activity);GO:0030512(negative regulation of transfor…	NA	NA	NA
4	ENSMUSG00000020009	Ifngr1	7.37105	3.8265	0.945846	1.67158e-290	4.68009e-286	interferon gamma receptor 1 [Source:MGI Symbol;Acc:MGI:107655]	GO:0004896(cytokine receptor activity);GO:0005783(endoplasmic reticulum);GO:0005886(plasma membrane);GO:0014069(postsynaptic density);GO:0016020(membrane);GO:0016021(integral component of membrane);GO:0019221(cytokine-mediated signaling pathway);GO:0019955(cytokine binding);GO:0030425(dendrite);GO:0031982(vesicle);GO:0051607(defense response to virus)	04630(Jak-STAT signaling pathway);04066(HIF-1 signaling pathway);04060(Cytokine-cytokine receptor interaction);04650(Natural killer cell mediated cytotoxicity);04380(Osteoclast differentiation);05321(Inflammatiory bowel disease (IBD));05132(Salmonella infection);05152(Tuberculosis);05162(Measles);05164(Influenza A);05168(Herpes simplex infection);05145(Toxoplasmosis);05140(Leishmaniasis);05142(Ch…	K05132	NA
4	ENSMUSG00000027523	Gnas	11.2648	6.91182	0.704684	3.24562e-289	9.08709e-285	GNAS (guanine nucleotide binding protein, alpha stimulating) complex locus [Source:MGI Symbol;Acc:MGI:95777]	GO:0000166(nucleotide binding);GO:0001501(skeletal system development);GO:0001726(ruffle);GO:0001894(tissue homeostasis);GO:0001934(positive regulation of protein phosphorylation);GO:0001958(endochondral ossification);GO:0001965(G-protein alpha-subunit binding);GO:0003924(GTPase activity);GO:0005159(insulin-like growth factor receptor binding);GO:0005515(protein binding);GO:0005525(GTP binding);G…	NA	NA	NA
4	ENSMUSG00000030325	Klrb1c	1.73764	0.951551	0.868779	1.22391e-287	3.4267e-283	killer cell lectin-like receptor subfamily B member 1C [Source:MGI Symbol;Acc:MGI:107538]	GO:0016020(membrane);GO:0016021(integral component of membrane);GO:0030246(carbohydrate binding)	NA	NA	NA
4	ENSMUSG00000042842	Serpinb6b	2.5793	1.36424	0.918887	5.53342e-286	1.54925e-281	serine (or cysteine) peptidase inhibitor, clade B, member 6b [Source:MGI Symbol;Acc:MGI:894688]	GO:0004867(serine-type endopeptidase inhibitor activity);GO:0005615(extracellular space);GO:0005622(intracellular);GO:0005737(cytoplasm);GO:0008406(gonad development);GO:0010951(negative regulation of endopeptidase activity)	05146(Amoebiasis)	K13963	NA
4	ENSMUSG00000018293	Pfn1	47.2985	31.2151	0.599551	1.75652e-285	4.9179e-281	profilin 1 [Source:MGI Symbol;Acc:MGI:97549]	GO:0000774(adenyl-nucleotide exchange factor activity);GO:0001843(neural tube closure);GO:0003779(actin binding);GO:0003785(actin monomer binding);GO:0005102(signaling receptor binding);GO:0005515(protein binding);GO:0005546(phosphatidylinositol-4,5-bisphosphate binding);GO:0005576(extracellular region);GO:0005615(extracellular space);GO:0005634(nucleus);GO:0005737(cytoplasm);GO:0005829(cytosol);…	04015(Rap1 signaling pathway);04810(Regulation of actin cytoskeleton);05132(Salmonella infection)	K05759	NA
4	ENSMUSG00000029622	Arpc1b	11.1858	6.77881	0.722568	8.1185e-282	2.27302e-277	actin related protein 2/3 complex, subunit 1B [Source:MGI Symbol;Acc:MGI:1343142]	GO:0003779(actin binding);GO:0005200(structural constituent of cytoskeleton);GO:0005737(cytoplasm);GO:0005856(cytoskeleton);GO:0005885(Arp2/3 protein complex);GO:0015629(actin cytoskeleton);GO:0030833(regulation of actin filament polymerization);GO:0032355(response to estradiol);GO:0034314(Arp2/3 complex-mediated actin nucleation);GO:0036284(tubulobulbar complex);GO:0043627(response to estrogen);…	NA	NA	NA
4	ENSMUSG00000079298	Klrb1b	1.478	0.798684	0.887951	4.61095e-273	1.29097e-268	killer cell lectin-like receptor subfamily B member 1B [Source:MGI Symbol;Acc:MGI:107539]	GO:0005515(protein binding);GO:0005886(plasma membrane);GO:0005887(integral component of plasma membrane);GO:0007165(signal transduction);GO:0009897(external side of plasma membrane);GO:0016020(membrane);GO:0016021(integral component of membrane);GO:0030246(carbohydrate binding);GO:0038023(signaling receptor activity);GO:0042803(protein homodimerization activity);GO:0045953(negative regulation of…	05144(Malaria)	K06543	NA
4	ENSMUSG00000039410	Prdm16	1.07369	0.718395	0.579725	5.40221e-273	1.51251e-268	PR domain containing 16 [Source:MGI Symbol;Acc:MGI:1917923]	GO:0000122(negative regulation of transcription by RNA polymerase II);GO:0003676(nucleic acid binding);GO:0003677(DNA binding);GO:0003713(transcription coactivator activity);GO:0005515(protein binding);GO:0005634(nucleus);GO:0005654(nucleoplasm);GO:0005829(cytosol);GO:0006351(transcription, DNA-templated);GO:0006355(regulation of transcription, DNA-templated);GO:0016235(aggresome);GO:0017053(tran…	04010(MAPK signaling pathway);05200(Pathways in cancer);05220(Chronic myeloid leukemia)	K04462	NA
4	ENSMUSG00000020486	Sept4	0.845445	0.565688	0.579705	3.48899e-267	9.76847e-263	septin 4 [Source:MGI Symbol;Acc:MGI:1270156]	GO:0000166(nucleotide binding);GO:0000287(magnesium ion binding);GO:0003924(GTPase activity);GO:0005525(GTP binding);GO:0005654(nucleoplasm);GO:0005737(cytoplasm);GO:0005739(mitochondrion);GO:0005856(cytoskeleton);GO:0005929(cilium);GO:0007049(cell cycle);GO:0007283(spermatogenesis);GO:0007286(spermatid development);GO:0007420(brain development);GO:0030154(cell differentiation);GO:0030382(sperm m…	04210(Apoptosis);04215(Apoptosis - multiple species)	K16943	NA
4	ENSMUSG00000019505	Ubb	42.6345	29.745	0.519372	1.48359e-266	4.15374e-262	ubiquitin B [Source:MGI Symbol;Acc:MGI:98888]	GO:0005634(nucleus);GO:0005654(nucleoplasm);GO:0005737(cytoplasm);GO:0005739(mitochondrion);GO:0005829(cytosol);GO:0007141(male meiosis I);GO:0007144(female meiosis I);GO:0008584(male gonad development);GO:0008585(female gonad development);GO:0021888(hypothalamus gonadotrophin-releasing hormone neuron development);GO:0043005(neuron projection);GO:0043025(neuronal cell body);GO:0043209(myelin shea…	03320(PPAR signaling pathway)	K08770	NA
4	ENSMUSG00000052305	Hbb-bs	12.5539	3.9173	1.6802	6.35807e-265	1.78013e-260	hemoglobin, beta adult s chain [Source:MGI Symbol;Acc:MGI:5474852]	GO:0004601(peroxidase activity);GO:0005344(oxygen carrier activity);GO:0005615(extracellular space);GO:0005833(hemoglobin complex);GO:0015671(oxygen transport);GO:0019825(oxygen binding);GO:0020037(heme binding);GO:0030492(hemoglobin binding);GO:0031720(haptoglobin binding);GO:0031721(hemoglobin alpha binding);GO:0031722(hemoglobin beta binding);GO:0031838(haptoglobin-hemoglobin complex);GO:00468…	05144(Malaria);05143(African trypanosomiasis)	K13823	NA
4	ENSMUSG00000028745	Capzb	7.73175	4.59282	0.751415	6.10928e-264	1.71048e-259	capping protein (actin filament) muscle Z-line, beta [Source:MGI Symbol;Acc:MGI:104652]	GO:0000902(cell morphogenesis);GO:0001669(acrosomal vesicle);GO:0003779(actin binding);GO:0005515(protein binding);GO:0005737(cytoplasm);GO:0005856(cytoskeleton);GO:0005884(actin filament);GO:0005903(brush border);GO:0007010(cytoskeleton organization);GO:0008290(F-actin capping protein complex);GO:0010591(regulation of lamellipodium assembly);GO:0014704(intercalated disc);GO:0016020(membrane);GO:…	04144(Endocytosis)	K10365	NA
4	ENSMUSG00000029580	Actb	154.055	99.9943	0.623529	2.60718e-256	7.29958e-252	actin, beta [Source:MGI Symbol;Acc:MGI:87904]	GO:0000166(nucleotide binding);GO:0001725(stress fiber);GO:0002102(podosome);GO:0005515(protein binding);GO:0005524(ATP binding);GO:0005634(nucleus);GO:0005737(cytoplasm);GO:0005829(cytosol);GO:0005856(cytoskeleton);GO:0005886(plasma membrane);GO:0005925(focal adhesion);GO:0007409(axonogenesis);GO:0014069(postsynaptic density);GO:0015629(actin cytoskeleton);GO:0019894(kinesin binding);GO:0019901(…	NA	NA	NA
4	ENSMUSG00000024953	Prdx5	4.09579	2.33964	0.807853	2.49675e-255	6.9904e-251	peroxiredoxin 5 [Source:MGI Symbol;Acc:MGI:1859821]	GO:0001016(RNA polymerase III regulatory region DNA binding);GO:0004601(peroxidase activity);GO:0005102(signaling receptor binding);GO:0005623(cell);GO:0005634(nucleus);GO:0005737(cytoplasm);GO:0005739(mitochondrion);GO:0005777(peroxisome);GO:0005782(peroxisomal matrix);GO:0005829(cytosol);GO:0006915(apoptotic process);GO:0006979(response to oxidative stress);GO:0008379(thioredoxin peroxidase act…	04146(Peroxisome)	K11187	EC:1.11.1.15
4	ENSMUSG00000005873	Reep5	5.23642	2.97734	0.814554	4.47519e-251	1.25296e-246	receptor accessory protein 5 [Source:MGI Symbol;Acc:MGI:1270152]	GO:0016020(membrane);GO:0016021(integral component of membrane);GO:0071782(endoplasmic reticulum tubular network)	NA	NA	NA
4	ENSMUSG00000062082	Cd200r4	0.829718	0.564905	0.554612	6.46203e-247	1.80924e-242	CD200 receptor 4 [Source:MGI Symbol;Acc:MGI:3036289]	GO:0005515(protein binding);GO:0007165(signal transduction);GO:0009897(external side of plasma membrane);GO:0016020(membrane);GO:0016021(integral component of membrane);GO:0038023(signaling receptor activity)	NA	NA	NA
4	ENSMUSG00000028843	Sh3bgrl3	17.8876	11.4742	0.640565	1.00847e-239	2.8235e-235	SH3 domain binding glutamic acid-rich protein-like 3 [Source:MGI Symbol;Acc:MGI:1920973]	GO:0005634(nucleus);GO:0005737(cytoplasm);GO:0009055(electron transfer activity);GO:0015035(protein disulfide oxidoreductase activity);GO:0016604(nuclear body);GO:0022900(electron transport chain);GO:0045454(cell redox homeostasis);GO:0055114(oxidation-reduction process)	NA	NA	NA
4	ENSMUSG00000035242	Oaz1	19.4927	13.731	0.505497	2.95493e-239	8.27323e-235	ornithine decarboxylase antizyme 1 [Source:MGI Symbol;Acc:MGI:109433]	GO:0005515(protein binding);GO:0005634(nucleus);GO:0005737(cytoplasm);GO:0005829(cytosol);GO:0006595(polyamine metabolic process);GO:0006596(polyamine biosynthetic process);GO:0008073(ornithine decarboxylase inhibitor activity);GO:0019899(enzyme binding);GO:0043086(negative regulation of catalytic activity);GO:0045732(positive regulation of protein catabolic process);GO:0046982(protein heterodime…	NA	NA	NA
4	ENSMUSG00000005763	Cd247	6.03214	3.60622	0.742184	8.37477e-237	2.34477e-232	CD247 antigen [Source:MGI Symbol;Acc:MGI:88334]	GO:0002250(adaptive immune response);GO:0002376(immune system process);GO:0004888(transmembrane signaling receptor activity);GO:0005515(protein binding);GO:0005737(cytoplasm);GO:0005886(plasma membrane);GO:0007166(cell surface receptor signaling pathway);GO:0016020(membrane);GO:0016021(integral component of membrane);GO:0032623(interleukin-2 production);GO:0042101(T cell receptor complex);GO:0042…	04650(Natural killer cell mediated cytotoxicity);04660(T cell receptor signaling pathway);05142(Chagas disease (American trypanosomiasis))	K06453	NA
4	ENSMUSG00000024513	Mbd2	4.64715	2.76622	0.748431	1.39573e-236	3.90778e-232	methyl-CpG binding domain protein 2 [Source:MGI Symbol;Acc:MGI:1333813]	GO:0000118(histone deacetylase complex);GO:0000122(negative regulation of transcription by RNA polymerase II);GO:0000785(chromatin);GO:0000790(nuclear chromatin);GO:0000792(heterochromatin);GO:0003677(DNA binding);GO:0003682(chromatin binding);GO:0003729(mRNA binding);GO:0005515(protein binding);GO:0005634(nucleus);GO:0005654(nucleoplasm);GO:0005737(cytoplasm);GO:0005829(cytosol);GO:0006346(methy…	NA	NA	NA
4	ENSMUSG00000020376	Rnf130	1.77176	1.08684	0.70505	1.68267e-236	4.71115e-232	ring finger protein 130 [Source:MGI Symbol;Acc:MGI:1891717]	GO:0003674(molecular_function);GO:0004842(ubiquitin-protein transferase activity);GO:0005737(cytoplasm);GO:0006915(apoptotic process);GO:0012501(programmed cell death);GO:0016020(membrane);GO:0016021(integral component of membrane);GO:0016567(protein ubiquitination);GO:0016740(transferase activity);GO:0046872(metal ion binding)	NA	NA	NA
4	ENSMUSG00000026826	Nr4a2	5.61704	3.02218	0.894222	4.20857e-236	1.17832e-231	nuclear receptor subfamily 4, group A, member 2 [Source:MGI Symbol;Acc:MGI:1352456]	GO:0000122(negative regulation of transcription by RNA polymerase II);GO:0000977(RNA polymerase II regulatory region sequence-specific DNA binding);GO:0000978(RNA polymerase II proximal promoter sequence-specific DNA binding);GO:0001077(transcriptional activator activity, RNA polymerase II proximal promoter sequence-specific DNA binding);GO:0001228(transcriptional activator activity, RNA polymera…	04925(Aldosterone synthesis and secretion)	K08558	NA
4	ENSMUSG00000002204	Napsa	1.22645	0.774587	0.662995	5.24523e-234	1.46856e-229	napsin A aspartic peptidase [Source:MGI Symbol;Acc:MGI:109365]	GO:0004175(endopeptidase activity);GO:0004190(aspartic-type endopeptidase activity);GO:0005515(protein binding);GO:0005576(extracellular region);GO:0005615(extracellular space);GO:0005764(lysosome);GO:0006508(proteolysis);GO:0006914(autophagy);GO:0008233(peptidase activity);GO:0016787(hydrolase activity);GO:0030163(protein catabolic process);GO:0033619(membrane protein proteolysis);GO:0043129(sur…	04142(Lysosome)	K08565	EC:3.4.23.-
4	ENSMUSG00000001366	Fbxo9	2.05904	1.19243	0.788066	1.63318e-232	4.57257e-228	f-box protein 9 [Source:MGI Symbol;Acc:MGI:1918788]	GO:0004842(ubiquitin-protein transferase activity);GO:0005737(cytoplasm);GO:0016567(protein ubiquitination);GO:0019005(SCF ubiquitin ligase complex);GO:0031146(SCF-dependent proteasomal ubiquitin-dependent protein catabolic process);GO:0032006(regulation of TOR signaling);GO:0045087(innate immune response);GO:0045444(fat cell differentiation)	NA	NA	NA
4	ENSMUSG00000031765	Mt1	1.76068	0.985226	0.837604	2.6226e-232	7.34274e-228	metallothionein 1 [Source:MGI Symbol;Acc:MGI:97171]	GO:0005507(copper ion binding);GO:0005634(nucleus);GO:0005737(cytoplasm);GO:0005764(lysosome);GO:0005829(cytosol);GO:0006875(cellular metal ion homeostasis);GO:0006882(cellular zinc ion homeostasis);GO:0007263(nitric oxide mediated signal transduction);GO:0008270(zinc ion binding);GO:0010273(detoxification of copper ion);GO:0036018(cellular response to erythropoietin);GO:0043524(negative regulati…	NA	NA	NA
4	ENSMUSG00000075602	Ly6a	7.50331	4.4719	0.746641	6.67512e-230	1.8689e-225	lymphocyte antigen 6 complex, locus A [Source:MGI Symbol;Acc:MGI:107527]	GO:0005515(protein binding);GO:0005622(intracellular);GO:0005886(plasma membrane);GO:0009617(response to bacterium);GO:0009897(external side of plasma membrane);GO:0016020(membrane);GO:0031225(anchored component of membrane)	NA	NA	NA
4	ENSMUSG00000045087	S1pr5	0.741599	0.515541	0.524552	8.08356e-230	2.26324e-225	sphingosine-1-phosphate receptor 5 [Source:MGI Symbol;Acc:MGI:2150641]	GO:0003376(sphingosine-1-phosphate signaling pathway);GO:0004930(G-protein coupled receptor activity);GO:0005886(plasma membrane);GO:0007165(signal transduction);GO:0007186(G-protein coupled receptor signaling pathway);GO:0016020(membrane);GO:0016021(integral component of membrane);GO:0038036(sphingosine-1-phosphate receptor activity);GO:0045664(regulation of neuron differentiation)	NA	NA	NA
4	ENSMUSG00000043099	Hic1	0.919431	0.614482	0.581371	1.18611e-226	3.32086e-222	hypermethylated in cancer 1 [Source:MGI Symbol;Acc:MGI:1338010]	GO:0000122(negative regulation of transcription by RNA polymerase II);GO:0001227(transcriptional repressor activity, RNA polymerase II transcription regulatory region sequence-specific DNA binding);GO:0003676(nucleic acid binding);GO:0003700(DNA binding transcription factor activity);GO:0005654(nucleoplasm);GO:0005829(cytosol);GO:0008630(intrinsic apoptotic signaling pathway in response to DNA da…	03010(Ribosome)	K02961	NA
4	ENSMUSG00000000290	Itgb2	4.42745	2.59263	0.77206	3.59418e-226	1.0063e-221	integrin beta 2 [Source:MGI Symbol;Acc:MGI:96611]	GO:0002523(leukocyte migration involved in inflammatory response);GO:0005886(plasma membrane);GO:0007155(cell adhesion);GO:0007159(leukocyte cell-cell adhesion);GO:0007160(cell-matrix adhesion);GO:0007229(integrin-mediated signaling pathway);GO:0007568(aging);GO:0008305(integrin complex);GO:0009986(cell surface);GO:0016020(membrane);GO:0016021(integral component of membrane);GO:0030101(natural ki…	04015(Rap1 signaling pathway);04390(Hippo signaling pathway);04514(Cell adhesion molecules (CAMs));04145(Phagosome);04810(Regulation of actin cytoskeleton);04610(Complement and coagulation cascades);04650(Natural killer cell mediated cytotoxicity);04670(Leukocyte transendothelial migration);05323(Rheumatoid arthritis);05416(Viral myocarditis);05133(Pertussis);05134(Legionellosis);05150(Staphyloco…	K06464	NA
4	ENSMUSG00000000982	Ccl3	3.92565	2.6162	0.58546	6.32118e-222	1.76981e-217	chemokine (C-C motif) ligand 3 [Source:MGI Symbol;Acc:MGI:98260]	GO:0000165(MAPK cascade);GO:0001649(osteoblast differentiation);GO:0001775(cell activation);GO:0002548(monocyte chemotaxis);GO:0004672(protein kinase activity);GO:0004698(calcium-dependent protein kinase C activity);GO:0005125(cytokine activity);GO:0005515(protein binding);GO:0005576(extracellular region);GO:0005615(extracellular space);GO:0005622(intracellular);GO:0005623(cell);GO:0005737(cytopl…	04060(Cytokine-cytokine receptor interaction);04620(Toll-like receptor signaling pathway);04062(Chemokine signaling pathway);05323(Rheumatoid arthritis);05132(Salmonella infection);05142(Chagas disease (American trypanosomiasis))	K05408	NA
4	ENSMUSG00000073411	H2-D1	35.9086	26.1166	0.459364	7.13089e-222	1.99651e-217	histocompatibility 2, D region locus 1 [Source:MGI Symbol;Acc:MGI:95896]	GO:0001916(positive regulation of T cell mediated cytotoxicity);GO:0002376(immune system process);GO:0002474(antigen processing and presentation of peptide antigen via MHC class I);GO:0002485(antigen processing and presentation of endogenous peptide antigen via MHC class I via ER pathway, TAP-dependent);GO:0005102(signaling receptor binding);GO:0005515(protein binding);GO:0005783(endoplasmic reti…	NA	NA	NA
4	ENSMUSG00000003948	Mmd	4.04616	2.17431	0.895991	1.8309e-216	5.12616e-212	monocyte to macrophage differentiation-associated [Source:MGI Symbol;Acc:MGI:1914718]	GO:0004672(protein kinase activity);GO:0005764(lysosome);GO:0005765(lysosomal membrane);GO:0005768(endosome);GO:0005794(Golgi apparatus);GO:0006468(protein phosphorylation);GO:0016020(membrane);GO:0016021(integral component of membrane);GO:0019835(cytolysis);GO:0031902(late endosome membrane);GO:0032880(regulation of protein localization);GO:0045666(positive regulation of neuron differentiation);…	NA	NA	NA
4	ENSMUSG00000099974	Bcl2a1d	2.80056	1.67268	0.743556	5.19405e-216	1.45423e-211	B cell leukemia/lymphoma 2 related protein A1d [Source:MGI Symbol;Acc:MGI:1278325]	GO:0001836(release of cytochrome c from mitochondria);GO:0005741(mitochondrial outer membrane);GO:0008053(mitochondrial fusion);GO:0008630(intrinsic apoptotic signaling pathway in response to DNA damage);GO:0015267(channel activity);GO:0030217(T cell differentiation);GO:0042803(protein homodimerization activity);GO:0042981(regulation of apoptotic process);GO:0043027(cysteine-type endopeptidase in…	NA	NA	NA
4	ENSMUSG00000050777	Tmem37	0.786636	0.540911	0.540303	4.14428e-215	1.16031e-210	transmembrane protein 37 [Source:MGI Symbol;Acc:MGI:2157899]	GO:0005244(voltage-gated ion channel activity);GO:0005262(calcium channel activity);GO:0006811(ion transport);GO:0006816(calcium ion transport);GO:0016020(membrane);GO:0016021(integral component of membrane);GO:0034765(regulation of ion transmembrane transport);GO:0070588(calcium ion transmembrane transport)	NA	NA	NA
4	ENSMUSG00000041355	Ssr2	2.42856	1.46107	0.733077	1.77146e-208	4.95974e-204	signal sequence receptor, beta [Source:MGI Symbol;Acc:MGI:1913506]	GO:0003674(molecular_function);GO:0005783(endoplasmic reticulum);GO:0005789(endoplasmic reticulum membrane);GO:0006613(cotranslational protein targeting to membrane);GO:0016020(membrane);GO:0016021(integral component of membrane)	04141(Protein processing in endoplasmic reticulum)	K13250	NA
4	ENSMUSG00000027248	Pdia3	3.90365	2.32998	0.744505	3.53003e-207	9.88339e-203	protein disulfide isomerase associated 3 [Source:MGI Symbol;Acc:MGI:95834]	GO:0001669(acrosomal vesicle);GO:0003756(protein disulfide isomerase activity);GO:0005515(protein binding);GO:0005576(extracellular region);GO:0005615(extracellular space);GO:0005634(nucleus);GO:0005737(cytoplasm);GO:0005739(mitochondrion);GO:0005758(mitochondrial intermembrane space);GO:0005783(endoplasmic reticulum);GO:0005788(endoplasmic reticulum lumen);GO:0005790(smooth endoplasmic reticulum…	04141(Protein processing in endoplasmic reticulum);04612(Antigen processing and presentation)	K08056	EC:5.3.4.1
4	ENSMUSG00000009894	Snap47	1.22404	0.746278	0.71387	4.65441e-207	1.30314e-202	synaptosomal-associated protein, 47 [Source:MGI Symbol;Acc:MGI:1915076]	GO:0005484(SNAP receptor activity);GO:0005737(cytoplasm);GO:0005886(plasma membrane);GO:0012505(endomembrane system);GO:0016020(membrane);GO:0016082(synaptic vesicle priming);GO:0019905(syntaxin binding);GO:0030425(dendrite);GO:0030672(synaptic vesicle membrane);GO:0031083(BLOC-1 complex);GO:0031201(SNARE complex);GO:0031629(synaptic vesicle fusion to presynaptic active zone membrane);GO:0043025(…	NA	NA	NA
4	ENSMUSG00000050989	Sepn1	0.746264	0.521609	0.51672	5.07745e-207	1.42159e-202	selenoprotein N [Source:MGI Symbol;Acc:MGI:2151208]	GO:0003016(respiratory system process);GO:0003674(molecular_function);GO:0005509(calcium ion binding);GO:0005783(endoplasmic reticulum);GO:0005789(endoplasmic reticulum membrane);GO:0007005(mitochondrion organization);GO:0014816(skeletal muscle satellite cell differentiation);GO:0014834(skeletal muscle satellite cell maintenance involved in skeletal muscle regeneration);GO:0014858(positive regula…	NA	NA	NA
4	ENSMUSG00000028392	Bspry	0.789141	0.544584	0.535128	8.37952e-207	2.3461e-202	B-box and SPRY domain containing [Source:MGI Symbol;Acc:MGI:2177191]	GO:0005499(vitamin D binding);GO:0005622(intracellular);GO:0005737(cytoplasm);GO:0006811(ion transport);GO:0006816(calcium ion transport);GO:0008270(zinc ion binding);GO:0016020(membrane);GO:0031252(cell leading edge);GO:0046872(metal ion binding);GO:0048471(perinuclear region of cytoplasm);GO:1990830(cellular response to leukemia inhibitory factor)	04622(RIG-I-like receptor signaling pathway)	K10652	EC:2.3.2.27
4	ENSMUSG00000032383	Ppib	7.88748	5.16641	0.610401	3.28328e-204	9.19252e-200	peptidylprolyl isomerase B [Source:MGI Symbol;Acc:MGI:97750]	GO:0000413(protein peptidyl-prolyl isomerization);GO:0003755(peptidyl-prolyl cis-trans isomerase activity);GO:0005515(protein binding);GO:0005518(collagen binding);GO:0005634(nucleus);GO:0005783(endoplasmic reticulum);GO:0005788(endoplasmic reticulum lumen);GO:0005790(smooth endoplasmic reticulum);GO:0006457(protein folding);GO:0016018(cyclosporin A binding);GO:0016853(isomerase activity);GO:0032…	04020(Calcium signaling pathway)	K09565	EC:5.2.1.8
4	ENSMUSG00000015355	Cd48	5.56169	3.29691	0.754408	2.26913e-202	6.3531e-198	CD48 antigen [Source:MGI Symbol;Acc:MGI:88339]	GO:0002819(regulation of adaptive immune response);GO:0003823(antigen binding);GO:0005515(protein binding);GO:0005886(plasma membrane);GO:0007165(signal transduction);GO:0009897(external side of plasma membrane);GO:0016020(membrane);GO:0031225(anchored component of membrane);GO:0032991(protein-containing complex);GO:0038023(signaling receptor activity);GO:0042110(T cell activation);GO:0045121(mem…	04650(Natural killer cell mediated cytotoxicity)	K06479	NA
4	ENSMUSG00000039304	Tnfsf10	1.11106	0.73578	0.594596	5.03337e-202	1.40924e-197	tumor necrosis factor (ligand) superfamily, member 10 [Source:MGI Symbol;Acc:MGI:107414]	GO:0005125(cytokine activity);GO:0005164(tumor necrosis factor receptor binding);GO:0005576(extracellular region);GO:0005615(extracellular space);GO:0005886(plasma membrane);GO:0006915(apoptotic process);GO:0006955(immune response);GO:0008270(zinc ion binding);GO:0008584(male gonad development);GO:0010469(regulation of signaling receptor activity);GO:0016020(membrane);GO:0016021(integral componen…	04068(FoxO signaling pathway);04060(Cytokine-cytokine receptor interaction);04210(Apoptosis);04650(Natural killer cell mediated cytotoxicity);05162(Measles);05164(Influenza A)	K04721	NA
4	ENSMUSG00000061130	Ppm1b	2.08111	1.29774	0.68136	3.68464e-201	1.03163e-196	protein phosphatase 1B, magnesium dependent, beta isoform [Source:MGI Symbol;Acc:MGI:101841]	GO:0000287(magnesium ion binding);GO:0003824(catalytic activity);GO:0004721(phosphoprotein phosphatase activity);GO:0004722(protein serine/threonine phosphatase activity);GO:0005730(nucleolus);GO:0005737(cytoplasm);GO:0005829(cytosol);GO:0006470(protein dephosphorylation);GO:0006499(N-terminal protein myristoylation);GO:0016020(membrane);GO:0016787(hydrolase activity);GO:0030145(manganese ion bin…	NA	NA	NA
4	ENSMUSG00000026285	Pdcd1	1.79724	1.13093	0.668266	6.32051e-200	1.76962e-195	programmed cell death 1 [Source:MGI Symbol;Acc:MGI:104879]	GO:0002376(immune system process);GO:0002644(negative regulation of tolerance induction);GO:0005515(protein binding);GO:0005886(plasma membrane);GO:0006915(apoptotic process);GO:0009897(external side of plasma membrane);GO:0016020(membrane);GO:0016021(integral component of membrane);GO:0043065(positive regulation of apoptotic process);GO:0043066(negative regulation of apoptotic process);GO:007023…	04514(Cell adhesion molecules (CAMs));04660(T cell receptor signaling pathway)	K06744	NA
4	ENSMUSG00000042747	Krtcap2	5.38436	3.31908	0.697994	1.48663e-199	4.16227e-195	keratinocyte associated protein 2 [Source:MGI Symbol;Acc:MGI:1913309]	GO:0004579(dolichyl-diphosphooligosaccharide-protein glycotransferase activity);GO:0005783(endoplasmic reticulum);GO:0005789(endoplasmic reticulum membrane);GO:0006486(protein glycosylation);GO:0008250(oligosaccharyltransferase complex);GO:0016020(membrane);GO:0016021(integral component of membrane);GO:0018279(protein N-linked glycosylation via asparagine);GO:0042543(protein N-linked glycosylatio…	NA	NA	NA
4	ENSMUSG00000052736	Klrc2	1.10623	0.739963	0.580121	1.12966e-196	3.16283e-192	killer cell lectin-like receptor subfamily C, member 2 [Source:MGI Symbol;Acc:MGI:1336162]	GO:0009897(external side of plasma membrane);GO:0016020(membrane);GO:0016021(integral component of membrane);GO:0030246(carbohydrate binding)	04650(Natural killer cell mediated cytotoxicity);04612(Antigen processing and presentation)	K06541	NA
4	ENSMUSG00000063229	Ldha	7.90786	4.79079	0.723025	2.37308e-195	6.64414e-191	lactate dehydrogenase A [Source:MGI Symbol;Acc:MGI:96759]	GO:0001666(response to hypoxia);GO:0003824(catalytic activity);GO:0004457(lactate dehydrogenase activity);GO:0004459(L-lactate dehydrogenase activity);GO:0005515(protein binding);GO:0005737(cytoplasm);GO:0005739(mitochondrion);GO:0005829(cytosol);GO:0005975(carbohydrate metabolic process);GO:0006089(lactate metabolic process);GO:0007584(response to nutrient);GO:0009749(response to glucose);GO:001…	00010(Glycolysis / Gluconeogenesis);00620(Pyruvate metabolism);00640(Propanoate metabolism);00270(Cysteine and methionine metabolism);04922(Glucagon signaling pathway)	K00016	EC:1.1.1.27
4	ENSMUSG00000039450	Dcxr	0.837238	0.576811	0.537539	8.34165e-195	2.33549e-190	dicarbonyl L-xylulose reductase [Source:MGI Symbol;Acc:MGI:1915130]	GO:0005881(cytoplasmic microtubule);GO:0005886(plasma membrane);GO:0005902(microvillus);GO:0005903(brush border);GO:0005975(carbohydrate metabolic process);GO:0005997(xylulose metabolic process);GO:0006006(glucose metabolic process);GO:0006739(NADP metabolic process);GO:0016020(membrane);GO:0016324(apical plasma membrane);GO:0016491(oxidoreductase activity);GO:0016614(oxidoreductase activity, act…	00040(Pentose and glucuronate interconversions)	K03331	EC:1.1.1.10
4	ENSMUSG00000023104	Rfc2	2.01052	1.24246	0.69437	1.7145e-194	4.80027e-190	replication factor C (activator 1) 2 [Source:MGI Symbol;Acc:MGI:1341868]	GO:0000166(nucleotide binding);GO:0003677(DNA binding);GO:0003689(DNA clamp loader activity);GO:0005524(ATP binding);GO:0005634(nucleus);GO:0005663(DNA replication factor C complex);GO:0006260(DNA replication);GO:0006261(DNA-dependent DNA replication);GO:0006281(DNA repair);GO:0019899(enzyme binding);GO:0031390(Ctf18 RFC-like complex);GO:0043142(single-stranded DNA-dependent ATPase activity);GO:1…	03030(DNA replication);03420(Nucleotide excision repair);03430(Mismatch repair)	K10755	NA
4	ENSMUSG00000025809	Itgb1	2.14915	1.47774	0.540374	3.88376e-194	1.08737e-189	integrin beta 1 (fibronectin receptor beta) [Source:MGI Symbol;Acc:MGI:96610]	GO:0000082(G1/S transition of mitotic cell cycle);GO:0001669(acrosomal vesicle);GO:0001701(in utero embryonic development);GO:0001708(cell fate specification);GO:0001726(ruffle);GO:0001894(tissue homeostasis);GO:0001968(fibronectin binding);GO:0002020(protease binding);GO:0002042(cell migration involved in sprouting angiogenesis);GO:0003779(actin binding);GO:0005102(signaling receptor binding);GO…	NA	NA	NA
4	ENSMUSG00000038179	Slamf7	1.35423	0.882279	0.618163	1.84778e-191	5.17342e-187	SLAM family member 7 [Source:MGI Symbol;Acc:MGI:1922595]	GO:0016020(membrane);GO:0016021(integral component of membrane)	NA	NA	NA
4	ENSMUSG00000030263	Lrmp	2.11419	1.32396	0.675244	1.3318e-190	3.72877e-186	lymphoid-restricted membrane protein [Source:MGI Symbol;Acc:MGI:108424]	GO:0016020(membrane);GO:0016021(integral component of membrane)	04270(Vascular smooth muscle contraction)	K12337	NA
4	ENSMUSG00000051359	Ncald	0.716821	0.5152	0.476481	1.04174e-189	2.91665e-185	neurocalcin delta [Source:MGI Symbol;Acc:MGI:1196326]	GO:0003073(regulation of systemic arterial blood pressure);GO:0003779(actin binding);GO:0005509(calcium ion binding);GO:0005622(intracellular);GO:0005829(cytosol);GO:0015631(tubulin binding);GO:0019722(calcium-mediated signaling);GO:0030276(clathrin binding);GO:0043014(alpha-tubulin binding);GO:0046872(metal ion binding)	NA	NA	NA
4	ENSMUSG00000027907	S100a11	8.51386	5.416	0.652584	3.14479e-189	8.80478e-185	S100 calcium binding protein A11 [Source:MGI Symbol;Acc:MGI:1338798]	GO:0001726(ruffle);GO:0005509(calcium ion binding);GO:0005634(nucleus);GO:0005737(cytoplasm);GO:0042127(regulation of cell proliferation);GO:0042803(protein homodimerization activity);GO:0044548(S100 protein binding);GO:0046872(metal ion binding);GO:0048306(calcium-dependent protein binding)	NA	NA	NA
4	ENSMUSG00000001175	Calm1	12.5157	8.24095	0.602858	3.33642e-186	9.34132e-182	calmodulin 1 [Source:MGI Symbol;Acc:MGI:88251]	GO:0000086(G2/M transition of mitotic cell cycle);GO:0000922(spindle pole);GO:0002027(regulation of heart rate);GO:0005509(calcium ion binding);GO:0005513(detection of calcium ion);GO:0005634(nucleus);GO:0005737(cytoplasm);GO:0005813(centrosome);GO:0005819(spindle);GO:0005829(cytosol);GO:0005856(cytoskeleton);GO:0005876(spindle microtubule);GO:0005886(plasma membrane);GO:0008076(voltage-gated pot…	04014(Ras signaling pathway);04015(Rap1 signaling pathway);04020(Calcium signaling pathway);04070(Phosphatidylinositol signaling system);04024(cAMP signaling pathway);04022(cGMP - PKG signaling pathway);04114(Oocyte meiosis);04910(Insulin signaling pathway);04922(Glucagon signaling pathway);04912(GnRH signaling pathway);04915(Estrogen signaling pathway);04921(Oxytocin signaling pathway);04916(Mel…	K02183	NA
4	ENSMUSG00000032640	Chsy1	1.7086	1.09646	0.639959	4.44329e-185	1.24403e-180	chondroitin sulfate synthase 1 [Source:MGI Symbol;Acc:MGI:2681120]	GO:0002063(chondrocyte development);GO:0005576(extracellular region);GO:0005794(Golgi apparatus);GO:0008376(acetylgalactosaminyltransferase activity);GO:0009954(proximal/distal pattern formation);GO:0016020(membrane);GO:0016021(integral component of membrane);GO:0016740(transferase activity);GO:0016757(transferase activity, transferring glycosyl groups);GO:0030206(chondroitin sulfate biosynthetic…	00532(Glycosaminoglycan biosynthesis - chondroitin sulfate / dermatan sulfate)	K13499	EC:2.4.1.175;EC:2.4.1.226
4	ENSMUSG00000020644	Id2	10.746	6.79662	0.660903	2.34324e-184	6.5606e-180	inhibitor of DNA binding 2 [Source:MGI Symbol;Acc:MGI:96397]	GO:0000122(negative regulation of transcription by RNA polymerase II);GO:0000785(chromatin);GO:0001656(metanephros development);GO:0001779(natural killer cell differentiation);GO:0001966(thigmotaxis);GO:0002521(leukocyte differentiation);GO:0003149(membranous septum morphogenesis);GO:0003166(bundle of His development);GO:0005515(protein binding);GO:0005634(nucleus);GO:0005737(cytoplasm);GO:000582…	04350(TGF-beta signaling pathway);04390(Hippo signaling pathway);04550(Signaling pathways regulating pluripotency of stem cells);05202(Transcriptional misregulation in cancers)	K17693	NA
4	ENSMUSG00000007041	Clic1	9.03881	6.02189	0.585916	6.97313e-184	1.95234e-179	chloride intracellular channel 1 [Source:MGI Symbol;Acc:MGI:2148924]	GO:0005244(voltage-gated ion channel activity);GO:0005254(chloride channel activity);GO:0005634(nucleus);GO:0005635(nuclear envelope);GO:0005737(cytoplasm);GO:0005739(mitochondrion);GO:0005886(plasma membrane);GO:0006811(ion transport);GO:0006821(chloride transport);GO:0016020(membrane);GO:0016021(integral component of membrane);GO:0031965(nuclear membrane);GO:0034220(ion transmembrane transport)…	NA	NA	NA
4	ENSMUSG00000053253	Ndfip2	2.58674	1.64853	0.649959	7.49589e-184	2.0987e-179	Nedd4 family interacting protein 2 [Source:MGI Symbol;Acc:MGI:1923523]	GO:0005737(cytoplasm);GO:0005739(mitochondrion);GO:0005783(endoplasmic reticulum);GO:0005794(Golgi apparatus);GO:0007034(vacuolar transport);GO:0010629(negative regulation of gene expression);GO:0016020(membrane);GO:0016021(integral component of membrane);GO:0030001(metal ion transport);GO:0031398(positive regulation of protein ubiquitination);GO:0032410(negative regulation of transporter activit…	NA	NA	NA
4	ENSMUSG00000018012	Rac3	0.468233	0.362	0.371237	1.40136e-182	3.92354e-178	Rac family small GTPase 3 [Source:MGI Symbol;Acc:MGI:2180784]	GO:0000166(nucleotide binding);GO:0003924(GTPase activity);GO:0005515(protein binding);GO:0005525(GTP binding);GO:0005622(intracellular);GO:0005737(cytoplasm);GO:0005829(cytosol);GO:0005856(cytoskeleton);GO:0005886(plasma membrane);GO:0007264(small GTPase mediated signal transduction);GO:0012505(endomembrane system);GO:0014041(regulation of neuron maturation);GO:0016020(membrane);GO:0021894(cereb…	04014(Ras signaling pathway);04015(Rap1 signaling pathway);04010(MAPK signaling pathway);04310(Wnt signaling pathway);04370(VEGF signaling pathway);04071(Sphingolipid signaling pathway);04024(cAMP signaling pathway);04810(Regulation of actin cytoskeleton);04510(Focal adhesion);04520(Adherens junction);04650(Natural killer cell mediated cytotoxicity);04662(B cell receptor signaling pathway);04664(…	K07861	NA
4	ENSMUSG00000026223	Itm2c	2.73986	1.72435	0.668045	6.26061e-182	1.75285e-177	integral membrane protein 2C [Source:MGI Symbol;Acc:MGI:1927594]	GO:0001540(amyloid-beta binding);GO:0005524(ATP binding);GO:0005764(lysosome);GO:0005765(lysosomal membrane);GO:0005794(Golgi apparatus);GO:0005886(plasma membrane);GO:0007399(nervous system development);GO:0010977(negative regulation of neuron projection development);GO:0016020(membrane);GO:0016021(integral component of membrane);GO:0030182(neuron differentiation);GO:0042985(negative regulation …	NA	NA	NA
4	ENSMUSG00000038811	Gngt2	1.30398	0.849588	0.618089	9.42795e-182	2.63964e-177	guanine nucleotide binding protein (G protein), gamma transducing activity polypeptide 2 [Source:MGI Symbol;Acc:MGI:893584]	GO:0003924(GTPase activity);GO:0005834(heterotrimeric G-protein complex);GO:0005886(plasma membrane);GO:0007165(signal transduction);GO:0007186(G-protein coupled receptor signaling pathway);GO:0016020(membrane)	04014(Ras signaling pathway);04151(PI3K-Akt signaling pathway);04062(Chemokine signaling pathway);04724(Glutamatergic synapse);04727(GABAergic synapse);04725(Cholinergic synapse);04728(Dopaminergic synapse);04726(Serotonergic synapse);04723(Retrograde endocannabinoid signaling);04713(Circadian entrainment);05200(Pathways in cancer);05032(Morphine addiction);05034(Alcoholism)	K04549	NA
4	ENSMUSG00000006699	Cdc42	9.86026	6.58281	0.582923	4.46794e-180	1.25093e-175	cell division cycle 42 [Source:MGI Symbol;Acc:MGI:106211]	GO:0000139(Golgi membrane);GO:0000166(nucleotide binding);GO:0000322(storage vacuole);GO:0001934(positive regulation of protein phosphorylation);GO:0002040(sprouting angiogenesis);GO:0003161(cardiac conduction system development);GO:0003334(keratinocyte development);GO:0003924(GTPase activity);GO:0005515(protein binding);GO:0005525(GTP binding);GO:0005622(intracellular);GO:0005737(cytoplasm);GO:0…	04014(Ras signaling pathway);04015(Rap1 signaling pathway);04010(MAPK signaling pathway);04370(VEGF signaling pathway);04144(Endocytosis);04810(Regulation of actin cytoskeleton);04510(Focal adhesion);04520(Adherens junction);04530(Tight junction);04660(T cell receptor signaling pathway);04666(Fc gamma R-mediated phagocytosis);04670(Leukocyte transendothelial migration);04062(Chemokine signaling p…	K04393	NA
4	ENSMUSG00000031167	Rbm3	15.2124	10.4986	0.53505	1.81936e-179	5.09385e-175	RNA binding motif (RNP1, RRM) protein 3 [Source:MGI Symbol;Acc:MGI:1099460]	GO:0003676(nucleic acid binding);GO:0003723(RNA binding);GO:0005634(nucleus);GO:0005654(nucleoplasm);GO:0005730(nucleolus);GO:0005737(cytoplasm);GO:0006412(translation);GO:0006417(regulation of translation);GO:0009409(response to cold);GO:0015934(large ribosomal subunit);GO:0030425(dendrite);GO:0035196(production of miRNAs involved in gene silencing by miRNA);GO:0042995(cell projection);GO:004302…	03040(Spliceosome)	K12885	NA
4	ENSMUSG00000069919	Hba-a1	6.65307	2.39071	1.47658	3.26463e-179	9.14031e-175	hemoglobin alpha, adult chain 1 [Source:MGI Symbol;Acc:MGI:96015]	GO:0001701(in utero embryonic development);GO:0004601(peroxidase activity);GO:0005344(oxygen carrier activity);GO:0005506(iron ion binding);GO:0005615(extracellular space);GO:0005833(hemoglobin complex);GO:0015671(oxygen transport);GO:0019825(oxygen binding);GO:0020037(heme binding);GO:0022627(cytosolic small ribosomal subunit);GO:0031720(haptoglobin binding);GO:0031838(haptoglobin-hemoglobin com…	NA	NA	NA
4	ENSMUSG00000020120	Plek	1.51715	0.947212	0.679604	1.32614e-178	3.71291e-174	pleckstrin [Source:MGI Symbol;Acc:MGI:1860485]	GO:0002244(hematopoietic progenitor cell differentiation);GO:0002576(platelet degranulation);GO:0005080(protein kinase C binding);GO:0005622(intracellular);GO:0005737(cytoplasm);GO:0006904(vesicle docking involved in exocytosis);GO:0007229(integrin-mediated signaling pathway);GO:0010572(positive regulation of platelet activation);GO:0010920(negative regulation of inositol phosphate biosynthetic p…	NA	NA	NA
4	ENSMUSG00000043932	Klri2	0.876142	0.573399	0.611627	2.30503e-177	6.45363e-173	killer cell lectin-like receptor family I member 2 [Source:MGI Symbol;Acc:MGI:2443965]	GO:0003674(molecular_function);GO:0005886(plasma membrane);GO:0005887(integral component of plasma membrane);GO:0008150(biological_process);GO:0016020(membrane);GO:0016021(integral component of membrane);GO:0030246(carbohydrate binding)	NA	NA	NA
4	ENSMUSG00000043004	Gng2	2.07039	1.31133	0.658872	2.72125e-177	7.61896e-173	guanine nucleotide binding protein (G protein), gamma 2 [Source:MGI Symbol;Acc:MGI:102705]	GO:0003924(GTPase activity);GO:0005834(heterotrimeric G-protein complex);GO:0005886(plasma membrane);GO:0007165(signal transduction);GO:0007186(G-protein coupled receptor signaling pathway);GO:0008283(cell proliferation);GO:0016020(membrane);GO:0031681(G-protein beta-subunit binding)	04014(Ras signaling pathway);04151(PI3K-Akt signaling pathway);04062(Chemokine signaling pathway);04724(Glutamatergic synapse);04727(GABAergic synapse);04725(Cholinergic synapse);04728(Dopaminergic synapse);04726(Serotonergic synapse);04723(Retrograde endocannabinoid signaling);04713(Circadian entrainment);05200(Pathways in cancer);05032(Morphine addiction);05034(Alcoholism)	K07826	NA
4	ENSMUSG00000037266	Rsrp1	5.58352	3.47826	0.682809	3.08604e-177	8.6403e-173	arginine/serine rich protein 1 [Source:MGI Symbol;Acc:MGI:106498]	GO:0003674(molecular_function);GO:0005575(cellular_component);GO:0008150(biological_process)	NA	NA	NA
4	ENSMUSG00000025780	Itih5	0.703762	0.510916	0.462	2.51499e-176	7.04147e-172	inter-alpha (globulin) inhibitor H5 [Source:MGI Symbol;Acc:MGI:1925751]	GO:0003674(molecular_function);GO:0004867(serine-type endopeptidase inhibitor activity);GO:0005575(cellular_component);GO:0005576(extracellular region);GO:0008150(biological_process);GO:0010466(negative regulation of peptidase activity);GO:0010951(negative regulation of endopeptidase activity);GO:0030212(hyaluronan metabolic process);GO:0030414(peptidase inhibitor activity)	04010(MAPK signaling pathway);04260(Cardiac muscle contraction);04261(Adrenergic signaling in cardiomyocytes)	K04861	NA
4	ENSMUSG00000028837	Psmb2	3.20896	2.06567	0.635494	7.285e-174	2.03965e-169	proteasome (prosome, macropain) subunit, beta type 2 [Source:MGI Symbol;Acc:MGI:1347045]	GO:0000502(proteasome complex);GO:0004175(endopeptidase activity);GO:0004298(threonine-type endopeptidase activity);GO:0005634(nucleus);GO:0005654(nucleoplasm);GO:0005737(cytoplasm);GO:0005829(cytosol);GO:0005839(proteasome core complex);GO:0006508(proteolysis);GO:0008233(peptidase activity);GO:0010243(response to organonitrogen compound);GO:0014070(response to organic cyclic compound);GO:0016787…	03050(Proteasome)	K02734	EC:3.4.25.1
4	ENSMUSG00000031155	Pim2	1.4804	0.923688	0.680513	2.42553e-171	6.791e-167	proviral integration site 2 [Source:MGI Symbol;Acc:MGI:97587]	GO:0000082(G1/S transition of mitotic cell cycle);GO:0000166(nucleotide binding);GO:0004672(protein kinase activity);GO:0004674(protein serine/threonine kinase activity);GO:0005515(protein binding);GO:0005524(ATP binding);GO:0005737(cytoplasm);GO:0006468(protein phosphorylation);GO:0006915(apoptotic process);GO:0007049(cell cycle);GO:0007346(regulation of mitotic cell cycle);GO:0008285(negative r…	05221(Acute myeloid leukemia)	K08806	EC:2.7.11.1
4	ENSMUSG00000056201	Cfl1	18.2894	12.9268	0.500638	4.35422e-169	1.21909e-164	cofilin 1, non-muscle [Source:MGI Symbol;Acc:MGI:101757]	GO:0000281(mitotic cytokinesis);GO:0001755(neural crest cell migration);GO:0001842(neural fold formation);GO:0003779(actin binding);GO:0005102(signaling receptor binding);GO:0005576(extracellular region);GO:0005615(extracellular space);GO:0005622(intracellular);GO:0005634(nucleus);GO:0005737(cytoplasm);GO:0005829(cytosol);GO:0005856(cytoskeleton);GO:0005886(plasma membrane);GO:0005911(cell-cell j…	NA	NA	NA
4	ENSMUSG00000026480	Ncf2	0.582838	0.434332	0.424294	5.65587e-169	1.58353e-164	neutrophil cytosolic factor 2 [Source:MGI Symbol;Acc:MGI:97284]	GO:0001669(acrosomal vesicle);GO:0005515(protein binding);GO:0005730(nucleolus);GO:0005737(cytoplasm);GO:0005829(cytosol);GO:0006742(NADP catabolic process);GO:0006801(superoxide metabolic process);GO:0006909(phagocytosis);GO:0008022(protein C-terminus binding);GO:0009749(response to glucose);GO:0014070(response to organic cyclic compound);GO:0016020(membrane);GO:0016175(superoxide-generating NAD…	04145(Phagosome);04670(Leukocyte transendothelial migration);04380(Osteoclast differentiation);05140(Leishmaniasis)	K08010	NA
4	ENSMUSG00000020048	Hsp90b1	5.04048	3.12276	0.690739	2.06877e-168	5.79213e-164	heat shock protein 90, beta (Grp94), member 1 [Source:MGI Symbol;Acc:MGI:98817]	GO:0000166(nucleotide binding);GO:0001666(response to hypoxia);GO:0003723(RNA binding);GO:0005515(protein binding);GO:0005524(ATP binding);GO:0005576(extracellular region);GO:0005783(endoplasmic reticulum);GO:0005788(endoplasmic reticulum lumen);GO:0005789(endoplasmic reticulum membrane);GO:0005790(smooth endoplasmic reticulum);GO:0005829(cytosol);GO:0005886(plasma membrane);GO:0006457(protein fo…	04141(Protein processing in endoplasmic reticulum);04621(NOD-like receptor signaling pathway)	K09487	NA
4	ENSMUSG00000004633	Chn2	0.862886	0.620029	0.476834	3.10481e-168	8.69286e-164	chimerin 2 [Source:MGI Symbol;Acc:MGI:1917243]	GO:0005096(GTPase activator activity);GO:0005622(intracellular);GO:0005737(cytoplasm);GO:0007165(signal transduction);GO:0016020(membrane);GO:0035556(intracellular signal transduction);GO:0043087(regulation of GTPase activity);GO:0043547(positive regulation of GTPase activity);GO:0045202(synapse);GO:0046872(metal ion binding);GO:0051056(regulation of small GTPase mediated signal transduction)	04630(Jak-STAT signaling pathway);04068(FoxO signaling pathway);04070(Phosphatidylinositol signaling system);04150(mTOR signaling pathway);04931(Insulin resistance);04933(AGE-RAGE signaling pathway in diabetic complications)	K02649	NA
4	ENSMUSG00000031799	Tpm4	2.74937	1.74989	0.651841	4.48715e-167	1.25631e-162	tropomyosin 4 [Source:MGI Symbol;Acc:MGI:2449202]	GO:0001725(stress fiber);GO:0002102(podosome);GO:0003779(actin binding);GO:0005737(cytoplasm);GO:0005856(cytoskeleton);GO:0005862(muscle thin filament tropomyosin);GO:0006936(muscle contraction);GO:0007015(actin filament organization);GO:0008307(structural constituent of muscle);GO:0015629(actin cytoskeleton);GO:0030863(cortical cytoskeleton);GO:0042802(identical protein binding);GO:0042803(prote…	04260(Cardiac muscle contraction);04261(Adrenergic signaling in cardiomyocytes);05410(Hypertrophic cardiomyopathy (HCM));05414(Dilated cardiomyopathy (DCM))	K10375	NA
4	ENSMUSG00000039168	Dap	2.33623	1.48479	0.653926	7.6143e-161	2.13185e-156	death-associated protein [Source:MGI Symbol;Acc:MGI:1918190]	GO:0005575(cellular_component);GO:0006914(autophagy);GO:0006915(apoptotic process);GO:0006919(activation of cysteine-type endopeptidase activity involved in apoptotic process);GO:0010507(negative regulation of autophagy);GO:0032088(negative regulation of NF-kappaB transcription factor activity);GO:0034198(cellular response to amino acid starvation);GO:0045892(negative regulation of transcription,…	NA	NA	NA
4	ENSMUSG00000036111	Lmo1	0.47483	0.364232	0.382554	3.78288e-160	1.05913e-155	LIM domain only 1 [Source:MGI Symbol;Acc:MGI:102812]	GO:0000122(negative regulation of transcription by RNA polymerase II);GO:0005515(protein binding);GO:0005634(nucleus);GO:0045944(positive regulation of transcription by RNA polymerase II);GO:0046013(regulation of T cell homeostatic proliferation);GO:0046872(metal ion binding)	05202(Transcriptional misregulation in cancers)	K15612	NA
4	ENSMUSG00000037894	H2afz	13.0823	8.37669	0.643163	6.70848e-158	1.87824e-153	H2A histone family, member Z [Source:MGI Symbol;Acc:MGI:1888388]	GO:0000786(nucleosome);GO:0000790(nuclear chromatin);GO:0000978(RNA polymerase II proximal promoter sequence-specific DNA binding);GO:0000979(RNA polymerase II core promoter sequence-specific DNA binding);GO:0000980(RNA polymerase II distal enhancer sequence-specific DNA binding);GO:0003677(DNA binding);GO:0005634(nucleus);GO:0005694(chromosome);GO:0005719(nuclear euchromatin);GO:0005720(nuclear …	05322(Systemic lupus erythematosus);05034(Alcoholism)	K11251	NA
4	ENSMUSG00000018171	Vmp1	2.21537	1.44824	0.613251	2.79127e-157	7.815e-153	vacuole membrane protein 1 [Source:MGI Symbol;Acc:MGI:1923159]	GO:0000407(phagophore assembly site);GO:0000421(autophagosome membrane);GO:0003674(molecular_function);GO:0005730(nucleolus);GO:0005773(vacuole);GO:0005774(vacuolar membrane);GO:0005783(endoplasmic reticulum);GO:0005886(plasma membrane);GO:0006887(exocytosis);GO:0006914(autophagy);GO:0007029(endoplasmic reticulum organization);GO:0007030(Golgi organization);GO:0007155(cell adhesion);GO:0007566(em…	NA	NA	NA
4	ENSMUSG00000028062	Lamtor2	3.46434	2.29377	0.594862	1.51353e-156	4.23757e-152	late endosomal/lysosomal adaptor, MAPK and MTOR activator 2 [Source:MGI Symbol;Acc:MGI:1932697]	GO:0000186(activation of MAPKK activity);GO:0001558(regulation of cell growth);GO:0005085(guanyl-nucleotide exchange factor activity);GO:0005515(protein binding);GO:0005764(lysosome);GO:0005765(lysosomal membrane);GO:0005768(endosome);GO:0005770(late endosome);GO:0016020(membrane);GO:0031902(late endosome membrane);GO:0032008(positive regulation of TOR signaling);GO:0032947(protein-containing com…	NA	NA	NA
4	ENSMUSG00000041481	Serpina3g	1.93416	1.40879	0.457253	6.1156e-156	1.71224e-151	serine (or cysteine) peptidase inhibitor, clade A, member 3G [Source:MGI Symbol;Acc:MGI:105046]	GO:0005615(extracellular space)	04610(Complement and coagulation cascades)	K03913	NA
4	ENSMUSG00000032562	Gnai2	9.98676	6.97022	0.518812	3.21208e-155	8.99317e-151	guanine nucleotide binding protein (G protein), alpha inhibiting 2 [Source:MGI Symbol;Acc:MGI:95772]	GO:0000166(nucleotide binding);GO:0001664(G-protein coupled receptor binding);GO:0001973(adenosine receptor signaling pathway);GO:0003924(GTPase activity);GO:0005515(protein binding);GO:0005525(GTP binding);GO:0005634(nucleus);GO:0005654(nucleoplasm);GO:0005737(cytoplasm);GO:0005813(centrosome);GO:0005815(microtubule organizing center);GO:0005829(cytosol);GO:0005834(heterotrimeric G-protein compl…	NA	NA	NA
4	ENSMUSG00000043953	Ccrl2	1.25492	0.84659	0.567864	1.72262e-154	4.823e-150	chemokine (C-C motif) receptor-like 2 [Source:MGI Symbol;Acc:MGI:1920904]	GO:0004930(G-protein coupled receptor activity);GO:0004950(chemokine receptor activity);GO:0005886(plasma membrane);GO:0005887(integral component of plasma membrane);GO:0006935(chemotaxis);GO:0006954(inflammatory response);GO:0007165(signal transduction);GO:0007186(G-protein coupled receptor signaling pathway);GO:0016020(membrane);GO:0016021(integral component of membrane);GO:0016493(C-C chemokin…	NA	NA	NA
4	ENSMUSG00000042082	Arsb	0.854914	0.606396	0.495519	4.87806e-153	1.36576e-148	arylsulfatase B [Source:MGI Symbol;Acc:MGI:88075]	GO:0003824(catalytic activity);GO:0003943(N-acetylgalactosamine-4-sulfatase activity);GO:0005739(mitochondrion);GO:0005764(lysosome);GO:0005791(rough endoplasmic reticulum);GO:0005794(Golgi apparatus);GO:0006914(autophagy);GO:0007417(central nervous system development);GO:0007584(response to nutrient);GO:0008152(metabolic process);GO:0008484(sulfuric ester hydrolase activity);GO:0009268(response …	NA	NA	NA
4	ENSMUSG00000056888	Glipr1	1.90911	1.26876	0.589485	6.64273e-152	1.85983e-147	GLI pathogenesis-related 1 (glioma) [Source:MGI Symbol;Acc:MGI:1920940]	GO:0005576(extracellular region);GO:0016020(membrane);GO:0016021(integral component of membrane)	NA	NA	NA
4	ENSMUSG00000078453	Abracl	7.49164	5.09328	0.556685	1.08493e-150	3.03758e-146	ABRA C-terminal like [Source:MGI Symbol;Acc:MGI:1920362]	NA	NA	NA	NA
4	ENSMUSG00000057666	Gapdh	13.698	9.68577	0.500022	1.0885e-150	3.04758e-146	glyceraldehyde-3-phosphate dehydrogenase [Source:MGI Symbol;Acc:MGI:95640]	GO:0000226(microtubule cytoskeleton organization);GO:0004365(glyceraldehyde-3-phosphate dehydrogenase (NAD+) (phosphorylating) activity);GO:0005515(protein binding);GO:0005634(nucleus);GO:0005737(cytoplasm);GO:0005739(mitochondrion);GO:0005811(lipid droplet);GO:0005829(cytosol);GO:0005856(cytoskeleton);GO:0005886(plasma membrane);GO:0005975(carbohydrate metabolic process);GO:0006006(glucose metab…	NA	NA	NA
4	ENSMUSG00000028367	Txn1	5.18902	3.42489	0.599402	5.44865e-150	1.52551e-145	thioredoxin 1 [Source:MGI Symbol;Acc:MGI:98874]	GO:0000122(negative regulation of transcription by RNA polymerase II);GO:0004791(thioredoxin-disulfide reductase activity);GO:0005515(protein binding);GO:0005576(extracellular region);GO:0005634(nucleus);GO:0005737(cytoplasm);GO:0005739(mitochondrion);GO:0005829(cytosol);GO:0006351(transcription, DNA-templated);GO:0006355(regulation of transcription, DNA-templated);GO:0006662(glycerol ether metab…	04141(Protein processing in endoplasmic reticulum)	K01456	EC:3.5.1.52
4	ENSMUSG00000062761	Zfp512	0.926838	0.645032	0.522946	9.44638e-150	2.6448e-145	zinc finger protein 512 [Source:MGI Symbol;Acc:MGI:1917345]	GO:0003676(nucleic acid binding);GO:0003677(DNA binding);GO:0005634(nucleus);GO:0006351(transcription, DNA-templated);GO:0006355(regulation of transcription, DNA-templated);GO:0008150(biological_process);GO:0046872(metal ion binding)	NA	NA	NA
4	ENSMUSG00000030500	Slc17a6	0.48728	0.371042	0.393169	3.06492e-148	8.58117e-144	solute carrier family 17 (sodium-dependent inorganic phosphate cotransporter), member 6 [Source:MGI Symbol;Acc:MGI:2156052]	GO:0005623(cell);GO:0016020(membrane);GO:0016021(integral component of membrane);GO:0055085(transmembrane transport);GO:0098700(neurotransmitter loading into synaptic vesicle);GO:0098793(presynapse)	04724(Glutamatergic synapse);04723(Retrograde endocannabinoid signaling);04721(Synaptic vesicle cycle);05033(Nicotine addiction)	K12302	NA
4	ENSMUSG00000047557	Lxn	0.716628	0.523231	0.453776	5.00035e-148	1.4e-143	latexin [Source:MGI Symbol;Acc:MGI:107633]	GO:0004857(enzyme inhibitor activity);GO:0005737(cytoplasm);GO:0006954(inflammatory response);GO:0008191(metalloendopeptidase inhibitor activity);GO:0008201(heparin binding);GO:0010466(negative regulation of peptidase activity);GO:0010951(negative regulation of endopeptidase activity);GO:0030414(peptidase inhibitor activity);GO:0050965(detection of temperature stimulus involved in sensory percept…	NA	NA	NA
4	ENSMUSG00000074874	Ctla2b	1.06722	0.728107	0.551635	1.35691e-147	3.79909e-143	cytotoxic T lymphocyte-associated protein 2 beta [Source:MGI Symbol;Acc:MGI:88555]	GO:0004869(cysteine-type endopeptidase inhibitor activity);GO:0005515(protein binding);GO:0006508(proteolysis);GO:0008234(cysteine-type peptidase activity);GO:0010951(negative regulation of endopeptidase activity)	04145(Phagosome);04142(Lysosome);04210(Apoptosis);04612(Antigen processing and presentation);05205(Proteoglycans in cancer);05323(Rheumatoid arthritis)	K01365	EC:3.4.22.15
4	ENSMUSG00000033467	Crlf2	2.31838	1.53452	0.595332	8.78685e-147	2.46014e-142	cytokine receptor-like factor 2 [Source:MGI Symbol;Acc:MGI:1889506]	GO:0016020(membrane);GO:0016021(integral component of membrane)	04630(Jak-STAT signaling pathway);04060(Cytokine-cytokine receptor interaction)	K05078	NA
4	ENSMUSG00000015133	Lrrk1	0.758896	0.547577	0.470841	3.28945e-146	9.2098e-142	leucine-rich repeat kinase 1 [Source:MGI Symbol;Acc:MGI:2142227]	GO:0000166(nucleotide binding);GO:0004672(protein kinase activity);GO:0004674(protein serine/threonine kinase activity);GO:0005515(protein binding);GO:0005524(ATP binding);GO:0005525(GTP binding);GO:0005737(cytoplasm);GO:0005739(mitochondrion);GO:0005829(cytosol);GO:0006468(protein phosphorylation);GO:0016301(kinase activity);GO:0016310(phosphorylation);GO:0016740(transferase activity);GO:0036035…	05012(Parkinson's disease)	K08844	EC:2.7.11.1
4	ENSMUSG00000043931	Gimap7	2.63925	1.83532	0.524093	2.41437e-144	6.75977e-140	GTPase, IMAP family member 7 [Source:MGI Symbol;Acc:MGI:1349657]	GO:0003924(GTPase activity);GO:0005525(GTP binding);GO:0005811(lipid droplet);GO:0005829(cytosol);GO:0042802(identical protein binding);GO:0042803(protein homodimerization activity);GO:0043231(intracellular membrane-bounded organelle);GO:0046039(GTP metabolic process)	NA	NA	NA
4	ENSMUSG00000032841	Prr5l	0.62675	0.472672	0.407051	9.71653e-144	2.72043e-139	proline rich 5 like [Source:MGI Symbol;Acc:MGI:1919696]	GO:0001933(negative regulation of protein phosphorylation);GO:0001934(positive regulation of protein phosphorylation);GO:0005622(intracellular);GO:0005739(mitochondrion);GO:0009968(negative regulation of signal transduction);GO:0010762(regulation of fibroblast migration);GO:0014068(positive regulation of phosphatidylinositol 3-kinase signaling);GO:0031625(ubiquitin protein ligase binding);GO:0031…	NA	NA	NA
4	ENSMUSG00000007891	Ctsd	5.6898	3.78074	0.58971	5.30919e-142	1.48647e-137	cathepsin D [Source:MGI Symbol;Acc:MGI:88562]	GO:0000045(autophagosome assembly);GO:0004175(endopeptidase activity);GO:0004190(aspartic-type endopeptidase activity);GO:0005576(extracellular region);GO:0005615(extracellular space);GO:0005739(mitochondrion);GO:0005764(lysosome);GO:0006508(proteolysis);GO:0008233(peptidase activity);GO:0016787(hydrolase activity);GO:0030163(protein catabolic process);GO:0042277(peptide binding);GO:0042470(melan…	04071(Sphingolipid signaling pathway);04142(Lysosome);04210(Apoptosis);05152(Tuberculosis)	K01379	EC:3.4.23.5
4	ENSMUSG00000003161	Sri	4.78141	3.22535	0.56798	7.70273e-140	2.15661e-135	sorcin [Source:MGI Symbol;Acc:MGI:98419]	GO:0002020(protease binding);GO:0004198(calcium-dependent cysteine-type endopeptidase activity);GO:0005509(calcium ion binding);GO:0005515(protein binding);GO:0005622(intracellular);GO:0005654(nucleoplasm);GO:0005737(cytoplasm);GO:0005739(mitochondrion);GO:0005789(endoplasmic reticulum membrane);GO:0005790(smooth endoplasmic reticulum);GO:0005829(cytosol);GO:0005886(plasma membrane);GO:0006508(pr…	NA	NA	NA
4	ENSMUSG00000000817	Fasl	0.96279	0.678985	0.503842	6.89938e-139	1.93169e-134	Fas ligand (TNF superfamily, member 6) [Source:MGI Symbol;Acc:MGI:99255]	GO:0000122(negative regulation of transcription by RNA polymerase II);GO:0005123(death receptor binding);GO:0005125(cytokine activity);GO:0005164(tumor necrosis factor receptor binding);GO:0005515(protein binding);GO:0005576(extracellular region);GO:0005615(extracellular space);GO:0005634(nucleus);GO:0005764(lysosome);GO:0005886(plasma membrane);GO:0005901(caveola);GO:0006351(transcription, DNA-t…	04014(Ras signaling pathway);04010(MAPK signaling pathway);04068(FoxO signaling pathway);04151(PI3K-Akt signaling pathway);04060(Cytokine-cytokine receptor interaction);04210(Apoptosis);04650(Natural killer cell mediated cytotoxicity);04722(Neurotrophin signaling pathway);05200(Pathways in cancer);05205(Proteoglycans in cancer);05320(Autoimmune thyroid disease);05330(Allograft rejection);05332(Gr…	K04389	NA
4	ENSMUSG00000073940	Hbb-bt	3.93831	1.72057	1.19469	1.09117e-138	3.05506e-134	hemoglobin, beta adult t chain [Source:MGI Symbol;Acc:MGI:5474850]	GO:0004601(peroxidase activity);GO:0005344(oxygen carrier activity);GO:0005615(extracellular space);GO:0005833(hemoglobin complex);GO:0015671(oxygen transport);GO:0019825(oxygen binding);GO:0020037(heme binding);GO:0030492(hemoglobin binding);GO:0031720(haptoglobin binding);GO:0031721(hemoglobin alpha binding);GO:0031722(hemoglobin beta binding);GO:0031838(haptoglobin-hemoglobin complex);GO:00468…	NA	NA	NA
4	ENSMUSG00000038301	Snx10	0.890421	0.633902	0.490228	2.98522e-138	8.35802e-134	sorting nexin 10 [Source:MGI Symbol;Acc:MGI:1919232]	GO:0001696(gastric acid secretion);GO:0005545(1-phosphatidylinositol binding);GO:0005634(nucleus);GO:0005737(cytoplasm);GO:0005768(endosome);GO:0005783(endoplasmic reticulum);GO:0005813(centrosome);GO:0005815(microtubule organizing center);GO:0005856(cytoskeleton);GO:0006897(endocytosis);GO:0007032(endosome organization);GO:0008289(lipid binding);GO:0010008(endosome membrane);GO:0015031(protein t…	04144(Endocytosis)	K17918	NA
4	ENSMUSG00000018381	Abi3	0.922248	0.65266	0.498824	1.65077e-137	4.62182e-133	ABI gene family, member 3 [Source:MGI Symbol;Acc:MGI:1913860]	GO:0005622(intracellular);GO:0005737(cytoplasm);GO:0030027(lamellipodium);GO:0030334(regulation of cell migration);GO:0042802(identical protein binding)	04810(Regulation of actin cytoskeleton)	K05751	NA
4	ENSMUSG00000040659	Efhd2	2.32266	1.62823	0.51248	2.22824e-137	6.23864e-133	EF hand domain containing 2 [Source:MGI Symbol;Acc:MGI:106504]	GO:0005509(calcium ion binding)	NA	NA	NA
4	ENSMUSG00000028691	Prdx1	5.22621	3.50821	0.57503	7.76906e-137	2.17518e-132	peroxiredoxin 1 [Source:MGI Symbol;Acc:MGI:99523]	GO:0000302(response to reactive oxygen species);GO:0004601(peroxidase activity);GO:0005515(protein binding);GO:0005634(nucleus);GO:0005719(nuclear euchromatin);GO:0005730(nucleolus);GO:0005737(cytoplasm);GO:0005739(mitochondrion);GO:0005759(mitochondrial matrix);GO:0005782(peroxisomal matrix);GO:0005829(cytosol);GO:0006979(response to oxidative stress);GO:0008283(cell proliferation);GO:0008379(th…	04146(Peroxisome)	K13279	EC:1.11.1.15
4	ENSMUSG00000001270	Ckb	1.05278	0.699678	0.589444	3.27385e-136	9.16611e-132	creatine kinase, brain [Source:MGI Symbol;Acc:MGI:88407]	GO:0000166(nucleotide binding);GO:0003824(catalytic activity);GO:0004111(creatine kinase activity);GO:0005515(protein binding);GO:0005524(ATP binding);GO:0005634(nucleus);GO:0005737(cytoplasm);GO:0005739(mitochondrion);GO:0005829(cytosol);GO:0007420(brain development);GO:0016301(kinase activity);GO:0016310(phosphorylation);GO:0016740(transferase activity);GO:0016772(transferase activity, transfer…	00330(Arginine and proline metabolism)	K00933	EC:2.7.3.2
4	ENSMUSG00000030403	Vasp	5.85169	4.00457	0.547207	5.28019e-136	1.47835e-131	vasodilator-stimulated phosphoprotein [Source:MGI Symbol;Acc:MGI:109268]	GO:0001843(neural tube closure);GO:0003779(actin binding);GO:0005515(protein binding);GO:0005522(profilin binding);GO:0005737(cytoplasm);GO:0005829(cytosol);GO:0005856(cytoskeleton);GO:0005886(plasma membrane);GO:0005923(bicellular tight junction);GO:0005925(focal adhesion);GO:0007411(axon guidance);GO:0008154(actin polymerization or depolymerization);GO:0016020(membrane);GO:0017124(SH3 domain bi…	04015(Rap1 signaling pathway);04022(cGMP - PKG signaling pathway);04510(Focal adhesion);04611(Platelet activation);04666(Fc gamma R-mediated phagocytosis);04670(Leukocyte transendothelial migration)	K06274	NA
4	ENSMUSG00000059895	Ptp4a3	1.79747	1.24967	0.524424	3.79368e-135	1.06215e-130	protein tyrosine phosphatase 4a3 [Source:MGI Symbol;Acc:MGI:1277098]	GO:0004721(phosphoprotein phosphatase activity);GO:0004725(protein tyrosine phosphatase activity);GO:0005634(nucleus);GO:0005737(cytoplasm);GO:0005768(endosome);GO:0005769(early endosome);GO:0005886(plasma membrane);GO:0006355(regulation of transcription, DNA-templated);GO:0006470(protein dephosphorylation);GO:0007219(Notch signaling pathway);GO:0008138(protein tyrosine/serine/threonine phosphata…	NA	NA	NA
4	ENSMUSG00000029465	Arpc3	7.96903	5.58878	0.511871	1.10117e-134	3.08306e-130	actin related protein 2/3 complex, subunit 3 [Source:MGI Symbol;Acc:MGI:1928375]	GO:0003779(actin binding);GO:0005200(structural constituent of cytoskeleton);GO:0005737(cytoplasm);GO:0005856(cytoskeleton);GO:0005885(Arp2/3 protein complex);GO:0030027(lamellipodium);GO:0030833(regulation of actin filament polymerization);GO:0031252(cell leading edge);GO:0031941(filamentous actin);GO:0034314(Arp2/3 complex-mediated actin nucleation);GO:0042995(cell projection);GO:0051015(actin …	04144(Endocytosis);04810(Regulation of actin cytoskeleton);04666(Fc gamma R-mediated phagocytosis);05132(Salmonella infection);05100(Bacterial invasion of epithelial cells)	K05756	NA
4	ENSMUSG00000022114	Spry2	1.55932	1.17421	0.409226	4.25483e-134	1.19127e-129	sprouty RTK signaling antagonist 2 [Source:MGI Symbol;Acc:MGI:1345138]	GO:0000132(establishment of mitotic spindle orientation);GO:0005515(protein binding);GO:0005634(nucleus);GO:0005737(cytoplasm);GO:0005829(cytosol);GO:0005856(cytoskeleton);GO:0005874(microtubule);GO:0005886(plasma membrane);GO:0007275(multicellular organism development);GO:0007605(sensory perception of sound);GO:0008285(negative regulation of cell proliferation);GO:0009966(regulation of signal tr…	05206(MicroRNAs in cancer)	K17383	NA
4	ENSMUSG00000040385	Ppp1ca	6.96338	4.86823	0.516393	4.25681e-134	1.19182e-129	protein phosphatase 1, catalytic subunit, alpha isoform [Source:MGI Symbol;Acc:MGI:103016]	GO:0000164(protein phosphatase type 1 complex);GO:0000784(nuclear chromosome, telomeric region);GO:0004721(phosphoprotein phosphatase activity);GO:0004722(protein serine/threonine phosphatase activity);GO:0005515(protein binding);GO:0005634(nucleus);GO:0005654(nucleoplasm);GO:0005730(nucleolus);GO:0005737(cytoplasm);GO:0005829(cytosol);GO:0005886(plasma membrane);GO:0005913(cell-cell adherens jun…	03015(mRNA surveillance pathway);04390(Hippo signaling pathway);04024(cAMP signaling pathway);04022(cGMP - PKG signaling pathway);04810(Regulation of actin cytoskeleton);04114(Oocyte meiosis);04510(Focal adhesion);04611(Platelet activation);04910(Insulin signaling pathway);04921(Oxytocin signaling pathway);04261(Adrenergic signaling in cardiomyocytes);04270(Vascular smooth muscle contraction);047…	K06269	EC:3.1.3.16
4	ENSMUSG00000020571	Pdia6	2.06373	1.36642	0.594851	5.7055e-134	1.59742e-129	protein disulfide isomerase associated 6 [Source:MGI Symbol;Acc:MGI:1919103]	GO:0005615(extracellular space);GO:0005783(endoplasmic reticulum);GO:0005793(endoplasmic reticulum-Golgi intermediate compartment);GO:0005829(cytosol);GO:0015037(peptide disulfide oxidoreductase activity);GO:0016853(isomerase activity);GO:0045454(cell redox homeostasis);GO:0055114(oxidation-reduction process)	04141(Protein processing in endoplasmic reticulum)	K09584	EC:5.3.4.1
4	ENSMUSG00000021939	Ctsb	2.569	1.86085	0.465245	6.1149e-134	1.71205e-129	cathepsin B [Source:MGI Symbol;Acc:MGI:88561]	GO:0004175(endopeptidase activity);GO:0004197(cysteine-type endopeptidase activity);GO:0005518(collagen binding);GO:0005576(extracellular region);GO:0005615(extracellular space);GO:0005730(nucleolus);GO:0005737(cytoplasm);GO:0005739(mitochondrion);GO:0005764(lysosome);GO:0005901(caveola);GO:0006508(proteolysis);GO:0008233(peptidase activity);GO:0008234(cysteine-type peptidase activity);GO:0009897…	04142(Lysosome);04210(Apoptosis);04612(Antigen processing and presentation);04924(Renin secretion)	K01363	EC:3.4.22.1
4	ENSMUSG00000039942	Ptger4	1.28041	0.894578	0.517327	1.21204e-133	3.39346e-129	prostaglandin E receptor 4 (subtype EP4) [Source:MGI Symbol;Acc:MGI:104311]	GO:0001934(positive regulation of protein phosphorylation);GO:0002792(negative regulation of peptide secretion);GO:0004930(G-protein coupled receptor activity);GO:0004955(prostaglandin receptor activity);GO:0004957(prostaglandin E receptor activity);GO:0005886(plasma membrane);GO:0006955(immune response);GO:0007165(signal transduction);GO:0007186(G-protein coupled receptor signaling pathway);GO:0…	04080(Neuroactive ligand-receptor interaction);04924(Renin secretion);04750(Inflammatory mediator regulation of TRP channels);05200(Pathways in cancer)	K04261	NA
4	ENSMUSG00000015889	Lta4h	1.38972	0.978127	0.506698	1.94958e-133	5.45845e-129	leukotriene A4 hydrolase [Source:MGI Symbol;Acc:MGI:96836]	GO:0004177(aminopeptidase activity);GO:0004301(epoxide hydrolase activity);GO:0004463(leukotriene-A4 hydrolase activity);GO:0005515(protein binding);GO:0005634(nucleus);GO:0005654(nucleoplasm);GO:0005737(cytoplasm);GO:0005829(cytosol);GO:0006508(proteolysis);GO:0006691(leukotriene metabolic process);GO:0008233(peptidase activity);GO:0008237(metallopeptidase activity);GO:0008270(zinc ion binding);…	00590(Arachidonic acid metabolism)	K01254	EC:3.3.2.6
4	ENSMUSG00000010095	Slc3a2	6.42744	4.26406	0.592018	1.2082e-132	3.38271e-128	solute carrier family 3 (activators of dibasic and neutral amino acid transport), member 2 [Source:MGI Symbol;Acc:MGI:96955]	GO:0003725(double-stranded RNA binding);GO:0003824(catalytic activity);GO:0005515(protein binding);GO:0005634(nucleus);GO:0005829(cytosol);GO:0005886(plasma membrane);GO:0005975(carbohydrate metabolic process);GO:0006865(amino acid transport);GO:0009986(cell surface);GO:0015175(neutral amino acid transmembrane transporter activity);GO:0015804(neutral amino acid transport);GO:0015827(tryptophan tr…	04974(Protein digestion and absorption)	K06519	NA
4	ENSMUSG00000022681	Ntan1	1.81983	1.272	0.516702	3.12102e-132	8.73823e-128	N-terminal Asn amidase [Source:MGI Symbol;Acc:MGI:108471]	GO:0005634(nucleus);GO:0005737(cytoplasm);GO:0006511(ubiquitin-dependent protein catabolic process);GO:0007613(memory);GO:0008344(adult locomotory behavior);GO:0008418(protein-N-terminal asparagine amidohydrolase activity);GO:0016787(hydrolase activity)	NA	NA	NA
4	ENSMUSG00000029177	Cenpa	1.85341	1.19129	0.63765	4.91626e-131	1.37645e-126	centromere protein A [Source:MGI Symbol;Acc:MGI:88375]	GO:0000132(establishment of mitotic spindle orientation);GO:0000281(mitotic cytokinesis);GO:0000775(chromosome, centromeric region);GO:0000776(kinetochore);GO:0000777(condensed chromosome kinetochore);GO:0000778(condensed nuclear chromosome kinetochore);GO:0000780(condensed nuclear chromosome, centromeric region);GO:0000786(nucleosome);GO:0000788(nuclear nucleosome);GO:0000939(condensed chromosom…	05202(Transcriptional misregulation in cancers);05322(Systemic lupus erythematosus);05034(Alcoholism)	K11253	NA
4	ENSMUSG00000004610	Etfb	1.90389	1.29957	0.550924	2.95536e-130	8.27442e-126	electron transferring flavoprotein, beta polypeptide [Source:MGI Symbol;Acc:MGI:106098]	GO:0000166(nucleotide binding);GO:0005739(mitochondrion);GO:0005759(mitochondrial matrix);GO:0005829(cytosol);GO:0009055(electron transfer activity);GO:0017133(mitochondrial electron transfer flavoprotein complex);GO:0022900(electron transport chain);GO:0033539(fatty acid beta-oxidation using acyl-CoA dehydrogenase);GO:0055114(oxidation-reduction process)	NA	NA	NA
4	ENSMUSG00000074305	Peak1	1.70556	1.19627	0.511705	1.42267e-128	3.98319e-124	pseudopodium-enriched atypical kinase 1 [Source:MGI Symbol;Acc:MGI:2442366]	GO:0004672(protein kinase activity);GO:0004715(non-membrane spanning protein tyrosine kinase activity);GO:0005524(ATP binding);GO:0005737(cytoplasm);GO:0005856(cytoskeleton);GO:0005925(focal adhesion);GO:0006468(protein phosphorylation);GO:0015629(actin cytoskeleton);GO:0016477(cell migration);GO:0018108(peptidyl-tyrosine phosphorylation);GO:0030054(cell junction);GO:0034446(substrate adhesion-de…	NA	NA	NA
4	ENSMUSG00000022769	Sdf2l1	1.22761	0.868314	0.499563	3.2808e-127	9.18559e-123	stromal cell-derived factor 2-like 1 [Source:MGI Symbol;Acc:MGI:2149842]	GO:0004169(dolichyl-phosphate-mannose-protein mannosyltransferase activity);GO:0005783(endoplasmic reticulum);GO:0005788(endoplasmic reticulum lumen);GO:0005789(endoplasmic reticulum membrane);GO:0016020(membrane);GO:0034663(endoplasmic reticulum chaperone complex);GO:0034976(response to endoplasmic reticulum stress);GO:0035269(protein O-linked mannosylation);GO:0042981(regulation of apoptotic pr…	00514(Other types of O-glycan biosynthesis)	K00728	EC:2.4.1.109
4	ENSMUSG00000063430	Wscd2	0.485223	0.377727	0.361305	4.53774e-127	1.27048e-122	WSC domain containing 2 [Source:MGI Symbol;Acc:MGI:2445030]	GO:0003674(molecular_function);GO:0005575(cellular_component);GO:0008150(biological_process);GO:0016020(membrane);GO:0016021(integral component of membrane)	NA	NA	NA
4	ENSMUSG00000047507	Baiap3	0.985555	0.700226	0.493114	8.8342e-127	2.4734e-122	BAI1-associated protein 3 [Source:MGI Symbol;Acc:MGI:2685783]	GO:0000149(SNARE binding);GO:0001956(positive regulation of neurotransmitter secretion);GO:0005509(calcium ion binding);GO:0005543(phospholipid binding);GO:0005829(cytosol);GO:0005886(plasma membrane);GO:0007186(G-protein coupled receptor signaling pathway);GO:0019905(syntaxin binding);GO:0031902(late endosome membrane);GO:0032588(trans-Golgi network membrane);GO:0035774(positive regulation of in…	NA	NA	NA
4	ENSMUSG00000035227	Spcs2	3.6917	2.53739	0.540938	8.84541e-127	2.47654e-122	signal peptidase complex subunit 2 homolog (S. cerevisiae) [Source:MGI Symbol;Acc:MGI:1913874]	GO:0005783(endoplasmic reticulum);GO:0005787(signal peptidase complex);GO:0005789(endoplasmic reticulum membrane);GO:0006465(signal peptide processing);GO:0006508(proteolysis);GO:0008233(peptidase activity);GO:0016020(membrane);GO:0016021(integral component of membrane);GO:0016787(hydrolase activity);GO:0031090(organelle membrane);GO:0043231(intracellular membrane-bounded organelle);GO:0045047(pr…	03060(Protein export)	K12947	EC:3.4.-.-
4	ENSMUSG00000003153	Slc2a3	1.0104	0.729633	0.469689	1.45534e-126	4.07465e-122	solute carrier family 2 (facilitated glucose transporter), member 3 [Source:MGI Symbol;Acc:MGI:95757]	GO:0002080(acrosomal membrane);GO:0005215(transporter activity);GO:0005355(glucose transmembrane transporter activity);GO:0005536(glucose binding);GO:0005737(cytoplasm);GO:0005886(plasma membrane);GO:0005887(integral component of plasma membrane);GO:0005901(caveola);GO:0008643(carbohydrate transport);GO:0015145(monosaccharide transmembrane transporter activity);GO:0016020(membrane);GO:0016021(int…	04920(Adipocytokine signaling pathway);04931(Insulin resistance)	K07299	NA
4	ENSMUSG00000038023	Atp6v0a2	1.59981	1.11553	0.520172	5.62663e-126	1.57534e-121	ATPase, H+ transporting, lysosomal V0 subunit A2 [Source:MGI Symbol;Acc:MGI:104855]	GO:0000220(vacuolar proton-transporting V-type ATPase, V0 domain);GO:0001669(acrosomal vesicle);GO:0005515(protein binding);GO:0005768(endosome);GO:0005886(plasma membrane);GO:0006811(ion transport);GO:0006879(cellular iron ion homeostasis);GO:0007035(vacuolar acidification);GO:0010008(endosome membrane);GO:0015078(proton transmembrane transporter activity);GO:0015986(ATP synthesis coupled proton…	00190(Oxidative phosphorylation);04145(Phagosome);04142(Lysosome);04966(Collecting duct acid secretion);04721(Synaptic vesicle cycle);05323(Rheumatoid arthritis);05152(Tuberculosis)	K02154	NA
4	ENSMUSG00000060771	Tsga10	0.542553	0.419696	0.370419	9.33024e-126	2.61228e-121	testis specific 10 [Source:MGI Symbol;Acc:MGI:2685063]	GO:0005198(structural molecule activity);GO:0005515(protein binding);GO:0005634(nucleus);GO:0005737(cytoplasm);GO:0007283(spermatogenesis);GO:0016020(membrane);GO:0030031(cell projection assembly);GO:0031514(motile cilium);GO:0031965(nuclear membrane);GO:0043005(neuron projection)	04530(Tight junction)	K10352	NA
4	ENSMUSG00000053641	Dennd4a	0.933604	0.665797	0.487727	4.35383e-125	1.21899e-120	DENN/MADD domain containing 4A [Source:MGI Symbol;Acc:MGI:2142979]	GO:0005575(cellular_component);GO:0017112(Rab guanyl-nucleotide exchange factor activity)	04931(Insulin resistance)	K16333	NA
4	ENSMUSG00000026003	Acadl	1.56664	1.10814	0.499541	5.47719e-125	1.5335e-120	acyl-Coenzyme A dehydrogenase, long-chain [Source:MGI Symbol;Acc:MGI:87866]	GO:0000062(fatty-acyl-CoA binding);GO:0003995(acyl-CoA dehydrogenase activity);GO:0004466(long-chain-acyl-CoA dehydrogenase activity);GO:0005739(mitochondrion);GO:0005759(mitochondrial matrix);GO:0016491(oxidoreductase activity);GO:0016627(oxidoreductase activity, acting on the CH-CH group of donors);GO:0031966(mitochondrial membrane);GO:0033539(fatty acid beta-oxidation using acyl-CoA dehydrogen…	01212(Fatty acid metabolism);00071(Fatty acid degradation);03320(PPAR signaling pathway)	K00255	EC:1.3.8.8
4	ENSMUSG00000021725	Parp8	1.03415	0.76357	0.437618	2.34075e-124	6.55363e-120	poly (ADP-ribose) polymerase family, member 8 [Source:MGI Symbol;Acc:MGI:1098713]	GO:0003674(molecular_function);GO:0003950(NAD+ ADP-ribosyltransferase activity);GO:0005622(intracellular);GO:0008150(biological_process);GO:0016740(transferase activity);GO:0016757(transferase activity, transferring glycosyl groups)	NA	NA	NA
4	ENSMUSG00000027636	Sla2	0.987906	0.722696	0.450986	4.07827e-124	1.14183e-119	Src-like-adaptor 2 [Source:MGI Symbol;Acc:MGI:1925049]	GO:0000122(negative regulation of transcription by RNA polymerase II);GO:0002250(adaptive immune response);GO:0002376(immune system process);GO:0004715(non-membrane spanning protein tyrosine kinase activity);GO:0005070(SH3/SH2 adaptor activity);GO:0005102(signaling receptor binding);GO:0005515(protein binding);GO:0005654(nucleoplasm);GO:0005737(cytoplasm);GO:0005768(endosome);GO:0005770(late endo…	04064(NF-kappa B signaling pathway);04650(Natural killer cell mediated cytotoxicity);04660(T cell receptor signaling pathway);04380(Osteoclast differentiation);05340(Primary immunodeficiency);05166(HTLV-I infection)	K05856	EC:2.7.10.2
4	ENSMUSG00000023048	Prr13	3.2666	2.30203	0.504879	1.18728e-123	3.32413e-119	proline rich 13 [Source:MGI Symbol;Acc:MGI:1913401]	GO:0003674(molecular_function);GO:0005634(nucleus);GO:0006351(transcription, DNA-templated);GO:0006355(regulation of transcription, DNA-templated);GO:0008150(biological_process)	NA	NA	NA
4	ENSMUSG00000026254	Eif4e2	2.03522	1.41937	0.519941	2.97128e-123	8.31898e-119	eukaryotic translation initiation factor 4E member 2 [Source:MGI Symbol;Acc:MGI:1914440]	GO:0001701(in utero embryonic development);GO:0003723(RNA binding);GO:0003743(translation initiation factor activity);GO:0005737(cytoplasm);GO:0005845(mRNA cap binding complex);GO:0006412(translation);GO:0006413(translational initiation);GO:0006417(regulation of translation);GO:0017148(negative regulation of translation);GO:0031625(ubiquitin protein ligase binding)	03013(RNA transport);04066(HIF-1 signaling pathway);04151(PI3K-Akt signaling pathway);04150(mTOR signaling pathway);04910(Insulin signaling pathway);04211(Longevity regulating pathway - mammal)	K03259	NA
4	ENSMUSG00000026399	Cd55	1.37361	0.95876	0.518727	1.53776e-122	4.30541e-118	CD55 molecule, decay accelerating factor for complement [Source:MGI Symbol;Acc:MGI:104850]	GO:0001618(virus receptor activity);GO:0002376(immune system process);GO:0004857(enzyme inhibitor activity);GO:0005886(plasma membrane);GO:0006958(complement activation, classical pathway);GO:0008289(lipid binding);GO:0009897(external side of plasma membrane);GO:0009986(cell surface);GO:0016020(membrane);GO:0016324(apical plasma membrane);GO:0030450(regulation of complement activation, classical …	04640(Hematopoietic cell lineage);04610(Complement and coagulation cascades);05416(Viral myocarditis)	K04006	NA
4	ENSMUSG00000061769	Klra6	0.864347	0.578594	0.579058	8.16585e-122	2.28627e-117	killer cell lectin-like receptor, subfamily A, member 6 [Source:MGI Symbol;Acc:MGI:101902]	GO:0005886(plasma membrane);GO:0007155(cell adhesion);GO:0016020(membrane);GO:0016021(integral component of membrane);GO:0030246(carbohydrate binding)	NA	NA	NA
4	ENSMUSG00000025630	Hprt	2.32828	1.64711	0.499331	2.74714e-121	7.69144e-117	hypoxanthine guanine phosphoribosyl transferase [Source:MGI Symbol;Acc:MGI:96217]	GO:0000166(nucleotide binding);GO:0000287(magnesium ion binding);GO:0001913(T cell mediated cytotoxicity);GO:0001975(response to amphetamine);GO:0004422(hypoxanthine phosphoribosyltransferase activity);GO:0005737(cytoplasm);GO:0005829(cytosol);GO:0006164(purine nucleotide biosynthetic process);GO:0006166(purine ribonucleoside salvage);GO:0006168(adenine salvage);GO:0006178(guanine salvage);GO:000…	00230(Purine metabolism);00983(Drug metabolism - other enzymes)	K00760	EC:2.4.2.8
4	ENSMUSG00000060743	H3f3a	17.437	13.4329	0.376374	1.23934e-120	3.46991e-116	H3 histone, family 3A [Source:MGI Symbol;Acc:MGI:1097686]	GO:0000228(nuclear chromosome);GO:0000784(nuclear chromosome, telomeric region);GO:0000786(nucleosome);GO:0000788(nuclear nucleosome);GO:0000979(RNA polymerase II core promoter sequence-specific DNA binding);GO:0000980(RNA polymerase II distal enhancer sequence-specific DNA binding);GO:0001649(osteoblast differentiation);GO:0001740(Barr body);GO:0003677(DNA binding);GO:0005634(nucleus);GO:0005654…	NA	NA	NA
4	ENSMUSG00000021108	Prkch	3.39277	2.36781	0.518907	4.13854e-120	1.15871e-115	protein kinase C, eta [Source:MGI Symbol;Acc:MGI:97600]	GO:0000166(nucleotide binding);GO:0004672(protein kinase activity);GO:0004674(protein serine/threonine kinase activity);GO:0004697(protein kinase C activity);GO:0004699(calcium-independent protein kinase C activity);GO:0005515(protein binding);GO:0005524(ATP binding);GO:0005737(cytoplasm);GO:0005829(cytosol);GO:0005886(plasma membrane);GO:0005911(cell-cell junction);GO:0006468(protein phosphoryla…	04530(Tight junction);04270(Vascular smooth muscle contraction);04750(Inflammatory mediator regulation of TRP channels)	K18051	EC:2.7.11.13
4	ENSMUSG00000025503	Taldo1	3.14156	2.21275	0.505642	7.08977e-119	1.98499e-114	transaldolase 1 [Source:MGI Symbol;Acc:MGI:1274789]	GO:0003824(catalytic activity);GO:0004801(sedoheptulose-7-phosphate:D-glyceraldehyde-3-phosphate glyceronetransferase activity);GO:0005634(nucleus);GO:0005654(nucleoplasm);GO:0005737(cytoplasm);GO:0005829(cytosol);GO:0005975(carbohydrate metabolic process);GO:0006002(fructose 6-phosphate metabolic process);GO:0006098(pentose-phosphate shunt);GO:0009052(pentose-phosphate shunt, non-oxidative branc…	01200(Carbon metabolism);01230(Biosynthesis of amino acids);00030(Pentose phosphate pathway)	K00616	EC:2.2.1.2
4	ENSMUSG00000032294	Pkm	4.94906	3.53508	0.48541	7.69884e-119	2.15552e-114	pyruvate kinase, muscle [Source:MGI Symbol;Acc:MGI:97591]	GO:0000166(nucleotide binding);GO:0000287(magnesium ion binding);GO:0001889(liver development);GO:0001917(photoreceptor inner segment);GO:0003824(catalytic activity);GO:0004743(pyruvate kinase activity);GO:0005515(protein binding);GO:0005524(ATP binding);GO:0005634(nucleus);GO:0005737(cytoplasm);GO:0005739(mitochondrion);GO:0005829(cytosol);GO:0005929(cilium);GO:0006006(glucose metabolic process)…	01200(Carbon metabolism);01230(Biosynthesis of amino acids);00010(Glycolysis / Gluconeogenesis);00620(Pyruvate metabolism);00230(Purine metabolism)	K00873	EC:2.7.1.40
4	ENSMUSG00000027030	Stk39	1.10355	0.789527	0.483095	1.01901e-117	2.85301e-113	serine/threonine kinase 39 [Source:MGI Symbol;Acc:MGI:1858416]	GO:0000166(nucleotide binding);GO:0000187(activation of MAPK activity);GO:0001933(negative regulation of protein phosphorylation);GO:0004672(protein kinase activity);GO:0004674(protein serine/threonine kinase activity);GO:0005515(protein binding);GO:0005524(ATP binding);GO:0005634(nucleus);GO:0005654(nucleoplasm);GO:0005737(cytoplasm);GO:0005829(cytosol);GO:0005856(cytoskeleton);GO:0006468(protei…	NA	NA	NA
4	ENSMUSG00000032312	Csk	2.85115	2.06166	0.467736	1.26643e-117	3.54574e-113	c-src tyrosine kinase [Source:MGI Symbol;Acc:MGI:88537]	GO:0000166(nucleotide binding);GO:0001817(regulation of cytokine production);GO:0002250(adaptive immune response);GO:0002376(immune system process);GO:0004672(protein kinase activity);GO:0004713(protein tyrosine kinase activity);GO:0004715(non-membrane spanning protein tyrosine kinase activity);GO:0005102(signaling receptor binding);GO:0005515(protein binding);GO:0005524(ATP binding);GO:0005737(c…	05120(Epithelial cell signaling in Helicobacter pylori infection)	K05728	EC:2.7.10.2
4	ENSMUSG00000000088	Cox5a	5.21923	3.70488	0.494412	4.92648e-117	1.37932e-112	cytochrome c oxidase subunit Va [Source:MGI Symbol;Acc:MGI:88474]	GO:0004129(cytochrome-c oxidase activity);GO:0005739(mitochondrion);GO:0005743(mitochondrial inner membrane);GO:0005751(mitochondrial respiratory chain complex IV);GO:0006123(mitochondrial electron transport, cytochrome c to oxygen);GO:0016020(membrane);GO:0043209(myelin sheath);GO:0046872(metal ion binding);GO:1902600(proton transmembrane transport)	00190(Oxidative phosphorylation);04260(Cardiac muscle contraction);05010(Alzheimer's disease);05012(Parkinson's disease);05016(Huntington's disease);04932(Non-alcoholic fatty liver disease (NAFLD))	K02264	NA
4	ENSMUSG00000074884	Serf2	14.2034	11.0392	0.363596	8.73199e-117	2.44478e-112	small EDRK-rich factor 2 [Source:MGI Symbol;Acc:MGI:1337041]	GO:0003674(molecular_function);GO:0005575(cellular_component);GO:0005634(nucleus);GO:0005829(cytosol);GO:0008150(biological_process)	NA	NA	NA
4	ENSMUSG00000019659	Ccdc12	3.45795	2.46089	0.490737	2.25297e-116	6.30786e-112	coiled-coil domain containing 12 [Source:MGI Symbol;Acc:MGI:1919904]	GO:0003674(molecular_function);GO:0005575(cellular_component);GO:0008150(biological_process)	03040(Spliceosome)	K12871	NA
4	ENSMUSG00000009293	Ube2g2	1.08661	0.790817	0.458418	3.65215e-116	1.02253e-111	ubiquitin-conjugating enzyme E2G 2 [Source:MGI Symbol;Acc:MGI:1343188]	GO:0000166(nucleotide binding);GO:0000209(protein polyubiquitination);GO:0004842(ubiquitin-protein transferase activity);GO:0005515(protein binding);GO:0005524(ATP binding);GO:0005783(endoplasmic reticulum);GO:0005829(cytosol);GO:0016020(membrane);GO:0016021(integral component of membrane);GO:0016567(protein ubiquitination);GO:0016740(transferase activity);GO:0018279(protein N-linked glycosylatio…	NA	NA	NA
4	ENSMUSG00000030824	Nucb1	1.35443	0.967115	0.485925	3.89037e-116	1.08922e-111	nucleobindin 1 [Source:MGI Symbol;Acc:MGI:97388]	GO:0001965(G-protein alpha-subunit binding);GO:0003677(DNA binding);GO:0005509(calcium ion binding);GO:0005576(extracellular region);GO:0005615(extracellular space);GO:0005634(nucleus);GO:0005737(cytoplasm);GO:0005769(early endosome);GO:0005791(rough endoplasmic reticulum);GO:0005793(endoplasmic reticulum-Golgi intermediate compartment);GO:0005794(Golgi apparatus);GO:0005798(Golgi-associated vesi…	04142(Lysosome)	K12385	NA
4	ENSMUSG00000059810	Rgs3	1.37644	0.984136	0.484008	1.03247e-115	2.89072e-111	regulator of G-protein signaling 3 [Source:MGI Symbol;Acc:MGI:1354734]	GO:0005096(GTPase activator activity);GO:0005634(nucleus);GO:0005654(nucleoplasm);GO:0005737(cytoplasm);GO:0005829(cytosol);GO:0005886(plasma membrane);GO:0007165(signal transduction);GO:0007186(G-protein coupled receptor signaling pathway);GO:0009968(negative regulation of signal transduction);GO:0016020(membrane);GO:0043547(positive regulation of GTPase activity)	04360(Axon guidance)	K07524	NA
4	ENSMUSG00000021957	Tkt	2.37385	1.64135	0.532346	1.59926e-115	4.4776e-111	transketolase [Source:MGI Symbol;Acc:MGI:105992]	GO:0000287(magnesium ion binding);GO:0003824(catalytic activity);GO:0004802(transketolase activity);GO:0005654(nucleoplasm);GO:0005777(peroxisome);GO:0005789(endoplasmic reticulum membrane);GO:0006098(pentose-phosphate shunt);GO:0008152(metabolic process);GO:0009052(pentose-phosphate shunt, non-oxidative branch);GO:0016604(nuclear body);GO:0016607(nuclear speck);GO:0016740(transferase activity);G…	01200(Carbon metabolism);01230(Biosynthesis of amino acids);00030(Pentose phosphate pathway);01051(Biosynthesis of ansamycins)	K00615	EC:2.2.1.1
4	ENSMUSG00000005779	Psmb4	3.73791	2.67845	0.480835	1.81798e-115	5.08999e-111	proteasome (prosome, macropain) subunit, beta type 4 [Source:MGI Symbol;Acc:MGI:1098257]	GO:0000502(proteasome complex);GO:0001530(lipopolysaccharide binding);GO:0002862(negative regulation of inflammatory response to antigenic stimulus);GO:0004175(endopeptidase activity);GO:0004298(threonine-type endopeptidase activity);GO:0005634(nucleus);GO:0005654(nucleoplasm);GO:0005737(cytoplasm);GO:0005829(cytosol);GO:0005839(proteasome core complex);GO:0006508(proteolysis);GO:0008233(peptidas…	03050(Proteasome)	K02736	EC:3.4.25.1
4	ENSMUSG00000029007	Agtrap	0.697786	0.53695	0.377997	2.74221e-115	7.67765e-111	angiotensin II, type I receptor-associated protein [Source:MGI Symbol;Acc:MGI:1339977]	GO:0000139(Golgi membrane);GO:0001666(response to hypoxia);GO:0004945(angiotensin type II receptor activity);GO:0005515(protein binding);GO:0005654(nucleoplasm);GO:0005783(endoplasmic reticulum);GO:0005789(endoplasmic reticulum membrane);GO:0005794(Golgi apparatus);GO:0005829(cytosol);GO:0005886(plasma membrane);GO:0005938(cell cortex);GO:0008217(regulation of blood pressure);GO:0016020(membrane)…	NA	NA	NA
4	ENSMUSG00000039959	Hip1	0.688045	0.521074	0.401016	3.41617e-115	9.5646e-111	huntingtin interacting protein 1 [Source:MGI Symbol;Acc:MGI:1099804]	GO:0003779(actin binding);GO:0005515(protein binding);GO:0005543(phospholipid binding);GO:0005634(nucleus);GO:0005737(cytoplasm);GO:0005794(Golgi apparatus);GO:0006351(transcription, DNA-templated);GO:0006355(regulation of transcription, DNA-templated);GO:0006897(endocytosis);GO:0006915(apoptotic process);GO:0006919(activation of cysteine-type endopeptidase activity involved in apoptotic process)…	05016(Huntington's disease)	K04559	NA
4	ENSMUSG00000032301	Psma4	2.55804	1.81298	0.496673	8.52986e-115	2.38819e-110	proteasome (prosome, macropain) subunit, alpha type 4 [Source:MGI Symbol;Acc:MGI:1347060]	GO:0000502(proteasome complex);GO:0000932(P-body);GO:0004175(endopeptidase activity);GO:0004298(threonine-type endopeptidase activity);GO:0005634(nucleus);GO:0005654(nucleoplasm);GO:0005737(cytoplasm);GO:0005829(cytosol);GO:0005839(proteasome core complex);GO:0006508(proteolysis);GO:0006511(ubiquitin-dependent protein catabolic process);GO:0008233(peptidase activity);GO:0016787(hydrolase activity…	03050(Proteasome)	K02728	EC:3.4.25.1
4	ENSMUSG00000029649	Pomp	4.44627	3.16095	0.492236	1.35285e-114	3.7877e-110	proteasome maturation protein [Source:MGI Symbol;Acc:MGI:1913787]	GO:0005634(nucleus);GO:0005737(cytoplasm);GO:0005783(endoplasmic reticulum);GO:0005829(cytosol);GO:0016020(membrane);GO:0016607(nuclear speck);GO:0031090(organelle membrane);GO:0043231(intracellular membrane-bounded organelle);GO:0043248(proteasome assembly)	03050(Proteasome)	K11599	NA
4	ENSMUSG00000022890	Atp5j	5.29645	3.78176	0.485967	1.60307e-114	4.48827e-110	ATP synthase, H+ transporting, mitochondrial F0 complex, subunit F [Source:MGI Symbol;Acc:MGI:107777]	GO:0000276(mitochondrial proton-transporting ATP synthase complex, coupling factor F(o));GO:0005739(mitochondrion);GO:0005743(mitochondrial inner membrane);GO:0005753(mitochondrial proton-transporting ATP synthase complex);GO:0006811(ion transport);GO:0015078(proton transmembrane transporter activity);GO:0015986(ATP synthesis coupled proton transport);GO:0016020(membrane);GO:0016887(ATPase activi…	00190(Oxidative phosphorylation);05010(Alzheimer's disease);05012(Parkinson's disease);05016(Huntington's disease)	K02131	NA
4	ENSMUSG00000050075	Gpr171	1.34418	1.00134	0.424799	2.59777e-114	7.27325e-110	G protein-coupled receptor 171 [Source:MGI Symbol;Acc:MGI:2442043]	GO:0004930(G-protein coupled receptor activity);GO:0005886(plasma membrane);GO:0005887(integral component of plasma membrane);GO:0007165(signal transduction);GO:0007186(G-protein coupled receptor signaling pathway);GO:0016020(membrane);GO:0016021(integral component of membrane);GO:0035589(G-protein coupled purinergic nucleotide receptor signaling pathway);GO:0045028(G-protein coupled purinergic n…	NA	NA	NA
4	ENSMUSG00000029545	Acads	0.867263	0.657035	0.400499	7.27302e-114	2.0363e-109	acyl-Coenzyme A dehydrogenase, short chain [Source:MGI Symbol;Acc:MGI:87868]	GO:0000062(fatty-acyl-CoA binding);GO:0003995(acyl-CoA dehydrogenase activity);GO:0004085(butyryl-CoA dehydrogenase activity);GO:0005654(nucleoplasm);GO:0005739(mitochondrion);GO:0005759(mitochondrial matrix);GO:0006629(lipid metabolic process);GO:0006631(fatty acid metabolic process);GO:0016491(oxidoreductase activity);GO:0016627(oxidoreductase activity, acting on the CH-CH group of donors);GO:0…	01200(Carbon metabolism);01212(Fatty acid metabolism);00650(Butanoate metabolism);00071(Fatty acid degradation);00280(Valine, leucine and isoleucine degradation)	K00248	EC:1.3.8.1
4	ENSMUSG00000026827	Gpd2	0.858065	0.63783	0.427914	3.26231e-113	9.1338e-109	glycerol phosphate dehydrogenase 2, mitochondrial [Source:MGI Symbol;Acc:MGI:99778]	GO:0004367(glycerol-3-phosphate dehydrogenase [NAD+] activity);GO:0004368(glycerol-3-phosphate dehydrogenase activity);GO:0005509(calcium ion binding);GO:0005739(mitochondrion);GO:0005743(mitochondrial inner membrane);GO:0006072(glycerol-3-phosphate metabolic process);GO:0006094(gluconeogenesis);GO:0006734(NADH metabolic process);GO:0009331(glycerol-3-phosphate dehydrogenase complex);GO:0016020(m…	00564(Glycerophospholipid metabolism)	K00111	EC:1.1.5.3
4	ENSMUSG00000005161	Prdx2	2.49036	1.80618	0.463412	9.27591e-113	2.59707e-108	peroxiredoxin 2 [Source:MGI Symbol;Acc:MGI:109486]	GO:0000187(activation of MAPK activity);GO:0002536(respiratory burst involved in inflammatory response);GO:0004601(peroxidase activity);GO:0005515(protein binding);GO:0005737(cytoplasm);GO:0005739(mitochondrion);GO:0005829(cytosol);GO:0006979(response to oxidative stress);GO:0008379(thioredoxin peroxidase activity);GO:0008430(selenium binding);GO:0010310(regulation of hydrogen peroxide metabolic …	04146(Peroxisome)	K13279	EC:1.11.1.15
4	ENSMUSG00000005696	Sh2d1a	2.78864	1.99455	0.4835	9.39975e-113	2.63174e-108	SH2 domain containing 1A [Source:MGI Symbol;Acc:MGI:1328352]	GO:0002250(adaptive immune response);GO:0002376(immune system process);GO:0005070(SH3/SH2 adaptor activity);GO:0005515(protein binding);GO:0005737(cytoplasm);GO:0006959(humoral immune response);GO:0006968(cellular defense response);GO:0007267(cell-cell signaling);GO:0009967(positive regulation of signal transduction);GO:0045087(innate immune response);GO:0045954(positive regulation of natural kil…	04650(Natural killer cell mediated cytotoxicity);05162(Measles)	K07990	NA
4	ENSMUSG00000020265	Sumo3	1.40111	1.02236	0.454664	2.4737e-112	6.92586e-108	small ubiquitin-like modifier 3 [Source:MGI Symbol;Acc:MGI:1336201]	GO:0005634(nucleus);GO:0005737(cytoplasm);GO:0016604(nuclear body);GO:0016605(PML body);GO:0016925(protein sumoylation);GO:0019789(SUMO transferase activity);GO:0019899(enzyme binding);GO:0031386(protein tag);GO:0034504(protein localization to nucleus);GO:0043392(negative regulation of DNA binding);GO:2000060(positive regulation of ubiquitin-dependent protein catabolic process)	03013(RNA transport)	K12160	NA
4	ENSMUSG00000040584	Abcb1a	0.727741	0.542045	0.425013	3.09589e-111	8.66786e-107	ATP-binding cassette, sub-family B (MDR/TAP), member 1A [Source:MGI Symbol;Acc:MGI:97570]	GO:0000086(G2/M transition of mitotic cell cycle);GO:0000166(nucleotide binding);GO:0005524(ATP binding);GO:0005886(plasma membrane);GO:0006855(drug transmembrane transport);GO:0008559(xenobiotic transmembrane transporting ATPase activity);GO:0009914(hormone transport);GO:0009986(cell surface);GO:0015893(drug transport);GO:0016020(membrane);GO:0016021(integral component of membrane);GO:0016324(ap…	02010(ABC transporters);04976(Bile secretion);05206(MicroRNAs in cancer)	K05658	EC:3.6.3.44
4	ENSMUSG00000019158	Tmem160	2.90484	2.09415	0.472092	1.01361e-110	2.83789e-106	transmembrane protein 160 [Source:MGI Symbol;Acc:MGI:1916344]	GO:0003674(molecular_function);GO:0005739(mitochondrion);GO:0008150(biological_process);GO:0016020(membrane);GO:0016021(integral component of membrane)	NA	NA	NA
4	ENSMUSG00000041515	Irf8	1.19288	0.865087	0.463529	2.33669e-110	6.54227e-106	interferon regulatory factor 8 [Source:MGI Symbol;Acc:MGI:96395]	GO:0000122(negative regulation of transcription by RNA polymerase II);GO:0000977(RNA polymerase II regulatory region sequence-specific DNA binding);GO:0000978(RNA polymerase II proximal promoter sequence-specific DNA binding);GO:0001078(transcriptional repressor activity, RNA polymerase II proximal promoter sequence-specific DNA binding);GO:0003677(DNA binding);GO:0003700(DNA binding transcriptio…	05133(Pertussis)	K10155	NA
4	ENSMUSG00000022193	Psmb5	2.42682	1.79118	0.438159	6.02925e-110	1.68807e-105	proteasome (prosome, macropain) subunit, beta type 5 [Source:MGI Symbol;Acc:MGI:1194513]	GO:0000502(proteasome complex);GO:0004175(endopeptidase activity);GO:0004298(threonine-type endopeptidase activity);GO:0005634(nucleus);GO:0005654(nucleoplasm);GO:0005737(cytoplasm);GO:0005813(centrosome);GO:0005829(cytosol);GO:0005839(proteasome core complex);GO:0006508(proteolysis);GO:0006979(response to oxidative stress);GO:0008233(peptidase activity);GO:0016787(hydrolase activity);GO:0019774(…	03050(Proteasome)	K02737	EC:3.4.25.1
4	ENSMUSG00000056917	Sipa1	1.8921	1.39327	0.441512	6.49131e-110	1.81744e-105	signal-induced proliferation associated gene 1 [Source:MGI Symbol;Acc:MGI:107576]	GO:0005096(GTPase activator activity);GO:0008022(protein C-terminus binding);GO:0030133(transport vesicle);GO:0032991(protein-containing complex);GO:0042631(cellular response to water deprivation);GO:0043547(positive regulation of GTPase activity);GO:0051056(regulation of small GTPase mediated signal transduction)	04015(Rap1 signaling pathway);04670(Leukocyte transendothelial migration)	K08013	NA
4	ENSMUSG00000029621	Arpc1a	1.5519	1.13624	0.449769	6.69195e-110	1.87361e-105	actin related protein 2/3 complex, subunit 1A [Source:MGI Symbol;Acc:MGI:1928896]	GO:0003779(actin binding);GO:0005515(protein binding);GO:0005737(cytoplasm);GO:0005856(cytoskeleton);GO:0005885(Arp2/3 protein complex);GO:0015629(actin cytoskeleton);GO:0030833(regulation of actin filament polymerization);GO:0034314(Arp2/3 complex-mediated actin nucleation);GO:0036195(muscle cell projection membrane);GO:0051015(actin filament binding)	04144(Endocytosis);04810(Regulation of actin cytoskeleton);04666(Fc gamma R-mediated phagocytosis);05132(Salmonella infection);05100(Bacterial invasion of epithelial cells)	K05757	NA
4	ENSMUSG00000036427	Gpi1	3.79052	2.70308	0.487788	1.15604e-109	3.23668e-105	glucose phosphate isomerase 1 [Source:MGI Symbol;Acc:MGI:95797]	GO:0001701(in utero embryonic development);GO:0001707(mesoderm formation);GO:0004347(glucose-6-phosphate isomerase activity);GO:0005125(cytokine activity);GO:0005515(protein binding);GO:0005576(extracellular region);GO:0005615(extracellular space);GO:0005654(nucleoplasm);GO:0005737(cytoplasm);GO:0005829(cytosol);GO:0005886(plasma membrane);GO:0005975(carbohydrate metabolic process);GO:0006094(glu…	01200(Carbon metabolism);00010(Glycolysis / Gluconeogenesis);00030(Pentose phosphate pathway);00500(Starch and sucrose metabolism);00520(Amino sugar and nucleotide sugar metabolism)	K01810	EC:5.3.1.9
4	ENSMUSG00000037062	Sh3glb1	3.13594	2.25847	0.473557	2.49886e-109	6.99631e-105	SH3-domain GRB2-like B1 (endophilin) [Source:MGI Symbol;Acc:MGI:1859730]	GO:0000139(Golgi membrane);GO:0000421(autophagosome membrane);GO:0005504(fatty acid binding);GO:0005515(protein binding);GO:0005737(cytoplasm);GO:0005739(mitochondrion);GO:0005740(mitochondrial envelope);GO:0005741(mitochondrial outer membrane);GO:0005769(early endosome);GO:0005783(endoplasmic reticulum);GO:0005794(Golgi apparatus);GO:0005829(cytosol);GO:0006654(phosphatidic acid biosynthetic pro…	NA	NA	NA
4	ENSMUSG00000008036	Ap2s1	2.45551	1.79218	0.454308	6.75813e-109	1.89214e-104	adaptor-related protein complex 2, sigma 1 subunit [Source:MGI Symbol;Acc:MGI:2141861]	GO:0005515(protein binding);GO:0005886(plasma membrane);GO:0005905(clathrin-coated pit);GO:0006886(intracellular protein transport);GO:0006897(endocytosis);GO:0008565(protein transporter activity);GO:0015031(protein transport);GO:0016020(membrane);GO:0016192(vesicle-mediated transport);GO:0030117(membrane coat);GO:0030122(AP-2 adaptor complex)	NA	NA	NA
4	ENSMUSG00000021361	Tmem14c	2.31661	1.67409	0.468635	6.75975e-109	1.89259e-104	transmembrane protein 14C [Source:MGI Symbol;Acc:MGI:1913404]	GO:0003674(molecular_function);GO:0005739(mitochondrion);GO:0005743(mitochondrial inner membrane);GO:0006783(heme biosynthetic process);GO:0006839(mitochondrial transport);GO:0016020(membrane);GO:0016021(integral component of membrane);GO:0030218(erythrocyte differentiation);GO:0031966(mitochondrial membrane);GO:0070453(regulation of heme biosynthetic process)	NA	NA	NA
4	ENSMUSG00000001418	Glmp	1.34	1.00153	0.420032	7.57151e-109	2.11987e-104	glycosylated lysosomal membrane protein [Source:MGI Symbol;Acc:MGI:1913318]	GO:0003700(DNA binding transcription factor activity);GO:0004879(nuclear receptor activity);GO:0005634(nucleus);GO:0005764(lysosome);GO:0005765(lysosomal membrane);GO:0005829(cytosol);GO:0016020(membrane);GO:0016021(integral component of membrane);GO:0030374(ligand-dependent nuclear receptor transcription coactivator activity);GO:0030522(intracellular receptor signaling pathway);GO:0044212(transc…	NA	NA	NA
4	ENSMUSG00000054892	Txk	2.79019	2.00761	0.474881	8.36321e-109	2.34153e-104	TXK tyrosine kinase [Source:MGI Symbol;Acc:MGI:102960]	GO:0000166(nucleotide binding);GO:0000978(RNA polymerase II proximal promoter sequence-specific DNA binding);GO:0001012(RNA polymerase II regulatory region DNA binding);GO:0001077(transcriptional activator activity, RNA polymerase II proximal promoter sequence-specific DNA binding);GO:0001816(cytokine production);GO:0001865(NK T cell differentiation);GO:0002250(adaptive immune response);GO:000237…	NA	NA	NA
4	ENSMUSG00000021996	Esd	2.34312	1.70742	0.456616	1.83045e-108	5.12491e-104	esterase D/formylglutathione hydrolase [Source:MGI Symbol;Acc:MGI:95421]	GO:0005737(cytoplasm);GO:0016787(hydrolase activity);GO:0016788(hydrolase activity, acting on ester bonds);GO:0018738(S-formylglutathione hydrolase activity);GO:0031410(cytoplasmic vesicle);GO:0042802(identical protein binding);GO:0046294(formaldehyde catabolic process);GO:0052689(carboxylic ester hydrolase activity)	01200(Carbon metabolism)	K01070	EC:3.1.2.12
4	ENSMUSG00000020589	Fam49a	0.671259	0.518739	0.37186	3.50752e-108	9.82035e-104	family with sequence similarity 49, member A [Source:MGI Symbol;Acc:MGI:1261783]	GO:0003674(molecular_function);GO:0005622(intracellular);GO:0008150(biological_process)	NA	NA	NA
4	ENSMUSG00000039934	Gsap	0.643892	0.495265	0.378619	3.78593e-108	1.05999e-103	gamma-secretase activating protein [Source:MGI Symbol;Acc:MGI:2442259]	GO:0001540(amyloid-beta binding);GO:0005794(Golgi apparatus);GO:0005802(trans-Golgi network);GO:0030162(regulation of proteolysis);GO:1902004(positive regulation of amyloid-beta formation)	NA	NA	NA
4	ENSMUSG00000040247	Tbc1d10c	2.808	2.01277	0.480361	2.05386e-107	5.7504e-103	TBC1 domain family, member 10c [Source:MGI Symbol;Acc:MGI:1922072]	GO:0005096(GTPase activator activity);GO:0005622(intracellular);GO:0005829(cytosol);GO:0005886(plasma membrane);GO:0012505(endomembrane system);GO:0017137(Rab GTPase binding);GO:0031338(regulation of vesicle fusion);GO:0031527(filopodium membrane);GO:0042147(retrograde transport, endosome to Golgi);GO:0050869(negative regulation of B cell activation);GO:0070373(negative regulation of ERK1 and ERK…	NA	NA	NA
4	ENSMUSG00000028937	Acot7	0.999473	0.734692	0.444028	3.80836e-107	1.06626e-102	acyl-CoA thioesterase 7 [Source:MGI Symbol;Acc:MGI:1917275]	GO:0000062(fatty-acyl-CoA binding);GO:0005654(nucleoplasm);GO:0005737(cytoplasm);GO:0005829(cytosol);GO:0006637(acyl-CoA metabolic process);GO:0009062(fatty acid catabolic process);GO:0015937(coenzyme A biosynthetic process);GO:0016290(palmitoyl-CoA hydrolase activity);GO:0016787(hydrolase activity);GO:0036042(long-chain fatty acyl-CoA binding);GO:0036114(medium-chain fatty-acyl-CoA catabolic pro…	00062(Fatty acid elongation);01040(Biosynthesis of unsaturated fatty acids)	K17360	EC:3.1.2.2
4	ENSMUSG00000028173	Wls	0.962288	0.746868	0.365615	4.17648e-107	1.16933e-102	wntless WNT ligand secretion mediator [Source:MGI Symbol;Acc:MGI:1915401]	GO:0000139(Golgi membrane);GO:0001707(mesoderm formation);GO:0005515(protein binding);GO:0005768(endosome);GO:0005769(early endosome);GO:0005783(endoplasmic reticulum);GO:0005789(endoplasmic reticulum membrane);GO:0005794(Golgi apparatus);GO:0005802(trans-Golgi network);GO:0005886(plasma membrane);GO:0006886(intracellular protein transport);GO:0007275(multicellular organism development);GO:000994…	NA	NA	NA
4	ENSMUSG00000068227	Il2rb	2.01305	1.5385	0.387856	6.03994e-107	1.69106e-102	interleukin 2 receptor, beta chain [Source:MGI Symbol;Acc:MGI:96550]	GO:0004896(cytokine receptor activity);GO:0004911(interleukin-2 receptor activity);GO:0005886(plasma membrane);GO:0009897(external side of plasma membrane);GO:0009986(cell surface);GO:0016020(membrane);GO:0016021(integral component of membrane);GO:0019221(cytokine-mediated signaling pathway);GO:0019976(interleukin-2 binding);GO:0030101(natural killer cell activation);GO:0038110(interleukin-2-medi…	NA	NA	NA
4	ENSMUSG00000069917	Hba-a2	3.73766	1.62021	1.20595	3.41231e-106	9.55379e-102	hemoglobin alpha, adult chain 2 [Source:MGI Symbol;Acc:MGI:96016]	GO:0001701(in utero embryonic development);GO:0004601(peroxidase activity);GO:0005344(oxygen carrier activity);GO:0005506(iron ion binding);GO:0005615(extracellular space);GO:0005833(hemoglobin complex);GO:0015671(oxygen transport);GO:0019825(oxygen binding);GO:0020037(heme binding);GO:0022627(cytosolic small ribosomal subunit);GO:0031720(haptoglobin binding);GO:0031838(haptoglobin-hemoglobin com…	NA	NA	NA
4	ENSMUSG00000051154	Commd3	1.48402	1.08832	0.447413	3.88705e-105	1.08829e-100	COMM domain containing 3 [Source:MGI Symbol;Acc:MGI:88218]	GO:0003674(molecular_function);GO:0005575(cellular_component);GO:0005634(nucleus);GO:0005737(cytoplasm);GO:0006351(transcription, DNA-templated);GO:0006355(regulation of transcription, DNA-templated);GO:0006811(ion transport);GO:0006814(sodium ion transport);GO:0008150(biological_process)	04550(Signaling pathways regulating pluripotency of stem cells);05202(Transcriptional misregulation in cancers);05206(MicroRNAs in cancer)	K11459	NA
4	ENSMUSG00000015092	Edf1	4.2277	3.05197	0.470133	6.68537e-105	1.87177e-100	endothelial differentiation-related factor 1 [Source:MGI Symbol;Acc:MGI:1891227]	GO:0003677(DNA binding);GO:0003713(transcription coactivator activity);GO:0005516(calmodulin binding);GO:0005634(nucleus);GO:0005669(transcription factor TFIID complex);GO:0005730(nucleolus);GO:0005737(cytoplasm);GO:0005829(cytosol);GO:0006351(transcription, DNA-templated);GO:0006355(regulation of transcription, DNA-templated);GO:0007275(multicellular organism development);GO:0030154(cell differe…	NA	NA	NA
4	ENSMUSG00000021413	Prpf4b	1.86425	1.36255	0.452284	2.02317e-104	5.66447e-100	pre-mRNA processing factor 4B [Source:MGI Symbol;Acc:MGI:109584]	GO:0000166(nucleotide binding);GO:0004672(protein kinase activity);GO:0004674(protein serine/threonine kinase activity);GO:0005524(ATP binding);GO:0005634(nucleus);GO:0005681(spliceosomal complex);GO:0005694(chromosome);GO:0006397(mRNA processing);GO:0006468(protein phosphorylation);GO:0008380(RNA splicing);GO:0016301(kinase activity);GO:0016310(phosphorylation);GO:0016607(nuclear speck);GO:00167…	NA	NA	NA
4	ENSMUSG00000106918	Mrpl33	3.41816	2.44017	0.486241	8.73277e-104	2.445e-99	mitochondrial ribosomal protein L33 [Source:MGI Symbol;Acc:MGI:2137225]	GO:0003735(structural constituent of ribosome);GO:0005622(intracellular);GO:0005739(mitochondrion);GO:0005762(mitochondrial large ribosomal subunit);GO:0005840(ribosome);GO:0006412(translation)	03010(Ribosome)	K02913	NA
4	ENSMUSG00000001403	Ube2c	0.665185	0.484362	0.457671	3.8605e-103	1.08086e-98	ubiquitin-conjugating enzyme E2C [Source:MGI Symbol;Acc:MGI:1915862]	GO:0000151(ubiquitin ligase complex);GO:0000166(nucleotide binding);GO:0000209(protein polyubiquitination);GO:0004842(ubiquitin-protein transferase activity);GO:0005524(ATP binding);GO:0005634(nucleus);GO:0005680(anaphase-promoting complex);GO:0005737(cytoplasm);GO:0005829(cytosol);GO:0005886(plasma membrane);GO:0006511(ubiquitin-dependent protein catabolic process);GO:0007049(cell cycle);GO:0010…	04120(Ubiquitin mediated proteolysis)	K06688	EC:2.3.2.23
4	ENSMUSG00000017760	Ctsa	1.63237	1.16848	0.482337	6.26296e-103	1.7535e-98	cathepsin A [Source:MGI Symbol;Acc:MGI:97748]	GO:0004180(carboxypeptidase activity);GO:0004185(serine-type carboxypeptidase activity);GO:0005515(protein binding);GO:0005654(nucleoplasm);GO:0005739(mitochondrion);GO:0005764(lysosome);GO:0005765(lysosomal membrane);GO:0006508(proteolysis);GO:0008233(peptidase activity);GO:0016787(hydrolase activity);GO:0031647(regulation of protein stability);GO:0043231(intracellular membrane-bounded organelle…	NA	NA	NA
4	ENSMUSG00000061518	Cox5b	5.93318	4.33685	0.45216	1.09695e-102	3.07124e-98	cytochrome c oxidase subunit Vb [Source:MGI Symbol;Acc:MGI:88475]	GO:0003674(molecular_function);GO:0004129(cytochrome-c oxidase activity);GO:0005575(cellular_component);GO:0005740(mitochondrial envelope);GO:0008150(biological_process);GO:0022900(electron transport chain);GO:1902600(proton transmembrane transport)	NA	NA	NA
4	ENSMUSG00000062963	Ufc1	1.72336	1.31155	0.393953	1.12753e-102	3.15685e-98	ubiquitin-fold modifier conjugating enzyme 1 [Source:MGI Symbol;Acc:MGI:1913405]	GO:0005737(cytoplasm);GO:0034976(response to endoplasmic reticulum stress);GO:0071568(UFM1 transferase activity);GO:0071569(protein ufmylation);GO:1990592(protein K69-linked ufmylation)	NA	NA	NA
4	ENSMUSG00000016319	Slc25a5	6.19463	4.47968	0.467624	1.40619e-102	3.93705e-98	solute carrier family 25 (mitochondrial carrier, adenine nucleotide translocator), member 5 [Source:MGI Symbol;Acc:MGI:1353496]	GO:0005471(ATP:ADP antiporter activity);GO:0005739(mitochondrion);GO:0005743(mitochondrial inner membrane);GO:0007059(chromosome segregation);GO:0008284(positive regulation of cell proliferation);GO:0015866(ADP transport);GO:0015867(ATP transport);GO:0016020(membrane);GO:0016021(integral component of membrane);GO:0022857(transmembrane transporter activity);GO:0031625(ubiquitin protein ligase bind…	04020(Calcium signaling pathway);04022(cGMP - PKG signaling pathway);05012(Parkinson's disease);05016(Huntington's disease);05166(HTLV-I infection)	K05863	NA
4	ENSMUSG00000004460	Dnajb11	1.6991	1.25124	0.441416	8.43816e-102	2.36252e-97	DnaJ heat shock protein family (Hsp40) member B11 [Source:MGI Symbol;Acc:MGI:1915088]	GO:0005102(signaling receptor binding);GO:0005515(protein binding);GO:0005615(extracellular space);GO:0005634(nucleus);GO:0005737(cytoplasm);GO:0005783(endoplasmic reticulum);GO:0005788(endoplasmic reticulum lumen);GO:0006457(protein folding);GO:0016556(mRNA modification);GO:0032781(positive regulation of ATPase activity);GO:0034663(endoplasmic reticulum chaperone complex);GO:0050768(negative reg…	04141(Protein processing in endoplasmic reticulum)	K09517	NA
4	ENSMUSG00000008475	Arpc5	4.89733	3.54617	0.465734	1.11081e-101	3.11005e-97	actin related protein 2/3 complex, subunit 5 [Source:MGI Symbol;Acc:MGI:1915021]	GO:0003779(actin binding);GO:0005200(structural constituent of cytoskeleton);GO:0005737(cytoplasm);GO:0005768(endosome);GO:0005856(cytoskeleton);GO:0005885(Arp2/3 protein complex);GO:0014909(smooth muscle cell migration);GO:0015629(actin cytoskeleton);GO:0016477(cell migration);GO:0021769(orbitofrontal cortex development);GO:0030011(maintenance of cell polarity);GO:0030027(lamellipodium);GO:00304…	NA	NA	NA
4	ENSMUSG00000092486	2610524H06Rik	0.746055	0.579939	0.36338	2.37628e-101	6.65309e-97	RIKEN cDNA 2610524H06 gene [Source:MGI Symbol;Acc:MGI:2447819]	GO:0003674(molecular_function);GO:0005575(cellular_component);GO:0008150(biological_process);GO:0016020(membrane);GO:0016021(integral component of membrane)	NA	NA	NA
4	ENSMUSG00000021486	Prelid1	2.82633	2.08144	0.441347	2.71145e-101	7.59152e-97	PRELI domain containing 1 [Source:MGI Symbol;Acc:MGI:1913744]	GO:0005654(nucleoplasm);GO:0005739(mitochondrion);GO:0005758(mitochondrial intermembrane space);GO:0006869(lipid transport);GO:0006915(apoptotic process);GO:0010917(negative regulation of mitochondrial membrane potential);GO:0010950(positive regulation of endopeptidase activity);GO:0015914(phospholipid transport);GO:0032991(protein-containing complex);GO:0043066(negative regulation of apoptotic p…	00310(Lysine degradation)	K15588	EC:2.1.1.43
4	ENSMUSG00000024516	Sec11c	3.20829	2.32661	0.463575	8.53097e-101	2.3885e-96	SEC11 homolog C, signal peptidase complex subunit [Source:MGI Symbol;Acc:MGI:1913536]	GO:0005783(endoplasmic reticulum);GO:0005787(signal peptidase complex);GO:0005789(endoplasmic reticulum membrane);GO:0006465(signal peptide processing);GO:0006508(proteolysis);GO:0008233(peptidase activity);GO:0008236(serine-type peptidase activity);GO:0016020(membrane);GO:0016021(integral component of membrane);GO:0016787(hydrolase activity);GO:0031090(organelle membrane);GO:0043231(intracellula…	03060(Protein export)	K13280	EC:3.4.-.-
4	ENSMUSG00000022969	Il10rb	1.06823	0.811553	0.39647	2.66626e-100	7.465e-96	interleukin 10 receptor, beta [Source:MGI Symbol;Acc:MGI:109380]	GO:0016020(membrane);GO:0016021(integral component of membrane)	04630(Jak-STAT signaling pathway);04060(Cytokine-cytokine receptor interaction);05152(Tuberculosis);05169(Epstein-Barr virus infection);05145(Toxoplasmosis)	K05135	NA
4	ENSMUSG00000026355	Mcm6	1.32174	0.976181	0.437216	4.29827e-100	1.20343e-95	minichromosome maintenance complex component 6 [Source:MGI Symbol;Acc:MGI:1298227]	GO:0000166(nucleotide binding);GO:0003677(DNA binding);GO:0003678(DNA helicase activity);GO:0003697(single-stranded DNA binding);GO:0004003(ATP-dependent DNA helicase activity);GO:0004386(helicase activity);GO:0005515(protein binding);GO:0005524(ATP binding);GO:0005634(nucleus);GO:0005654(nucleoplasm);GO:0006260(DNA replication);GO:0006268(DNA unwinding involved in DNA replication);GO:0006270(DNA…	03030(DNA replication);04110(Cell cycle)	K02542	EC:3.6.4.12
4	ENSMUSG00000030751	Psma1	1.96481	1.46703	0.421489	7.98144e-100	2.23464e-95	proteasome (prosome, macropain) subunit, alpha type 1 [Source:MGI Symbol;Acc:MGI:1347005]	GO:0000502(proteasome complex);GO:0001530(lipopolysaccharide binding);GO:0002376(immune system process);GO:0002862(negative regulation of inflammatory response to antigenic stimulus);GO:0004175(endopeptidase activity);GO:0004298(threonine-type endopeptidase activity);GO:0005515(protein binding);GO:0005634(nucleus);GO:0005654(nucleoplasm);GO:0005737(cytoplasm);GO:0005813(centrosome);GO:0005829(cyt…	03050(Proteasome)	K02725	EC:3.4.25.1
4	ENSMUSG00000020738	Sumo2	7.05747	5.23808	0.430113	8.24634e-100	2.30881e-95	small ubiquitin-like modifier 2 [Source:MGI Symbol;Acc:MGI:2158813]	GO:0001222(transcription corepressor binding);GO:0005634(nucleus);GO:0016605(PML body);GO:0016925(protein sumoylation);GO:0019789(SUMO transferase activity);GO:0031386(protein tag);GO:0031625(ubiquitin protein ligase binding);GO:0032436(positive regulation of proteasomal ubiquitin-dependent protein catabolic process);GO:0033235(positive regulation of protein sumoylation);GO:0034613(cellular prote…	03013(RNA transport)	K12160	NA
4	ENSMUSG00000069744	Psmb3	4.28222	3.10396	0.464247	1.16851e-99	3.27159e-95	proteasome (prosome, macropain) subunit, beta type 3 [Source:MGI Symbol;Acc:MGI:1347014]	GO:0000502(proteasome complex);GO:0004175(endopeptidase activity);GO:0004298(threonine-type endopeptidase activity);GO:0005634(nucleus);GO:0005654(nucleoplasm);GO:0005737(cytoplasm);GO:0005829(cytosol);GO:0005839(proteasome core complex);GO:0006508(proteolysis);GO:0008233(peptidase activity);GO:0016787(hydrolase activity);GO:0019774(proteasome core complex, beta-subunit complex);GO:0030163(protei…	NA	NA	NA
4	ENSMUSG00000023277	Twf2	1.76606	1.30576	0.435641	2.91611e-99	8.16453e-95	twinfilin actin binding protein 2 [Source:MGI Symbol;Acc:MGI:1346078]	GO:0003779(actin binding);GO:0003785(actin monomer binding);GO:0005080(protein kinase C binding);GO:0005524(ATP binding);GO:0005546(phosphatidylinositol-4,5-bisphosphate binding);GO:0005622(intracellular);GO:0005737(cytoplasm);GO:0005856(cytoskeleton);GO:0007275(multicellular organism development);GO:0010592(positive regulation of lamellipodium assembly);GO:0010976(positive regulation of neuron p…	04620(Toll-like receptor signaling pathway);05152(Tuberculosis);05162(Measles);05168(Herpes simplex infection);05144(Malaria);05142(Chagas disease (American trypanosomiasis));05143(African trypanosomiasis)	K10161	NA
4	ENSMUSG00000040433	Zbtb38	1.15567	0.878253	0.396022	4.65891e-99	1.3044e-94	zinc finger and BTB domain containing 38 [Source:MGI Symbol;Acc:MGI:2442866]	GO:0003676(nucleic acid binding);GO:0003700(DNA binding transcription factor activity);GO:0005634(nucleus);GO:0005654(nucleoplasm);GO:0006275(regulation of DNA replication);GO:0006974(cellular response to DNA damage stimulus);GO:0008327(methyl-CpG binding);GO:0042803(protein homodimerization activity);GO:0045892(negative regulation of transcription, DNA-templated);GO:0045944(positive regulation o…	NA	NA	NA
4	ENSMUSG00000033685	Ucp2	4.34157	3.20697	0.437008	5.60612e-99	1.5696e-94	uncoupling protein 2 (mitochondrial, proton carrier) [Source:MGI Symbol;Acc:MGI:109354]	GO:0000303(response to superoxide);GO:0001666(response to hypoxia);GO:0005737(cytoplasm);GO:0005739(mitochondrion);GO:0005743(mitochondrial inner membrane);GO:0006839(mitochondrial transport);GO:0007565(female pregnancy);GO:0007568(aging);GO:0009409(response to cold);GO:0009749(response to glucose);GO:0010942(positive regulation of cell death);GO:0016020(membrane);GO:0016021(integral component of…	NA	NA	NA
4	ENSMUSG00000029713	Gnb2	4.18987	3.06615	0.450475	1.08119e-98	3.02712e-94	guanine nucleotide binding protein (G protein), beta 2 [Source:MGI Symbol;Acc:MGI:95784]	GO:0003924(GTPase activity);GO:0005246(calcium channel regulator activity);GO:0005515(protein binding);GO:0005737(cytoplasm);GO:0005834(heterotrimeric G-protein complex);GO:0007165(signal transduction);GO:0007186(G-protein coupled receptor signaling pathway);GO:0032991(protein-containing complex);GO:0043209(myelin sheath);GO:0044297(cell body);GO:0044877(protein-containing complex binding);GO:004…	04014(Ras signaling pathway);04151(PI3K-Akt signaling pathway);04062(Chemokine signaling pathway);04724(Glutamatergic synapse);04727(GABAergic synapse);04725(Cholinergic synapse);04728(Dopaminergic synapse);04726(Serotonergic synapse);04723(Retrograde endocannabinoid signaling);04713(Circadian entrainment);05200(Pathways in cancer);05032(Morphine addiction);05034(Alcoholism)	K04537	NA
4	ENSMUSG00000006095	Tbcb	1.32662	1.0251	0.371991	2.87764e-98	8.05681e-94	tubulin folding cofactor B [Source:MGI Symbol;Acc:MGI:1913661]	GO:0005515(protein binding);GO:0005737(cytoplasm);GO:0005829(cytosol);GO:0005856(cytoskeleton);GO:0005874(microtubule);GO:0007275(multicellular organism development);GO:0007399(nervous system development);GO:0030154(cell differentiation)	00563(Glycosylphosphatidylinositol(GPI)-anchor biosynthesis)	K05293	NA
4	ENSMUSG00000002014	Ssr4	3.68904	2.69267	0.454209	3.18832e-98	8.92667e-94	signal sequence receptor, delta [Source:MGI Symbol;Acc:MGI:1099464]	GO:0003674(molecular_function);GO:0005783(endoplasmic reticulum);GO:0005784(Sec61 translocon complex);GO:0005789(endoplasmic reticulum membrane);GO:0008150(biological_process);GO:0016020(membrane);GO:0016021(integral component of membrane)	04141(Protein processing in endoplasmic reticulum)	K04571	NA
4	ENSMUSG00000026358	Rgs1	6.47263	4.46131	0.536885	3.924e-98	1.09864e-93	regulator of G-protein signaling 1 [Source:MGI Symbol;Acc:MGI:1354694]	GO:0001965(G-protein alpha-subunit binding);GO:0005096(GTPase activator activity);GO:0005737(cytoplasm);GO:0005829(cytosol);GO:0005886(plasma membrane);GO:0007165(signal transduction);GO:0007186(G-protein coupled receptor signaling pathway);GO:0008277(regulation of G-protein coupled receptor protein signaling pathway);GO:0009968(negative regulation of signal transduction);GO:0016020(membrane);GO:…	NA	NA	NA
4	ENSMUSG00000058013	Sept11	1.62742	1.18384	0.459113	4.95394e-98	1.387e-93	septin 11 [Source:MGI Symbol;Acc:MGI:1277214]	GO:0000166(nucleotide binding);GO:0001725(stress fiber);GO:0005515(protein binding);GO:0005525(GTP binding);GO:0005737(cytoplasm);GO:0005856(cytoskeleton);GO:0007049(cell cycle);GO:0030054(cell junction);GO:0030424(axon);GO:0042995(cell projection);GO:0043197(dendritic spine);GO:0045202(synapse);GO:0051291(protein heterooligomerization);GO:0051301(cell division)	NA	NA	NA
4	ENSMUSG00000001794	Capns1	2.58787	1.9161	0.433592	5.19363e-98	1.45411e-93	calpain, small subunit 1 [Source:MGI Symbol;Acc:MGI:88266]	GO:0004198(calcium-dependent cysteine-type endopeptidase activity);GO:0005509(calcium ion binding);GO:0005829(cytosol);GO:0006508(proteolysis);GO:0016020(membrane)	00564(Glycerophospholipid metabolism);00565(Ether lipid metabolism)	K13510	EC:2.3.1.23;EC:2.3.1.67
4	ENSMUSG00000071715	Ncf4	1.13849	0.847969	0.425041	7.55421e-98	2.11503e-93	neutrophil cytosolic factor 4 [Source:MGI Symbol;Acc:MGI:109186]	GO:0005086(ARF guanyl-nucleotide exchange factor activity);GO:0005515(protein binding);GO:0005737(cytoplasm);GO:0005768(endosome);GO:0005802(trans-Golgi network);GO:0005829(cytosol);GO:0006909(phagocytosis);GO:0008289(lipid binding);GO:0010008(endosome membrane);GO:0016020(membrane);GO:0016176(superoxide-generating NADPH oxidase activator activity);GO:0016192(vesicle-mediated transport);GO:003226…	NA	NA	NA
4	ENSMUSG00000028965	Tnfrsf9	1.18007	0.841374	0.488055	1.18545e-97	3.31902e-93	tumor necrosis factor receptor superfamily, member 9 [Source:MGI Symbol;Acc:MGI:1101059]	GO:0005031(tumor necrosis factor-activated receptor activity);GO:0005615(extracellular space);GO:0005887(integral component of plasma membrane);GO:0006915(apoptotic process);GO:0006954(inflammatory response);GO:0006955(immune response);GO:0007165(signal transduction);GO:0007275(multicellular organism development);GO:0008285(negative regulation of cell proliferation);GO:0009897(external side of pl…	04060(Cytokine-cytokine receptor interaction)	K05146	NA
4	ENSMUSG00000086652	Gm14029	0.718394	0.555384	0.37129	3.4771e-97	9.73519e-93	predicted gene 14029 [Source:MGI Symbol;Acc:MGI:3650450]	NA	NA	NA	NA
4	ENSMUSG00000042312	S100a13	4.02847	2.92731	0.460657	6.8623e-97	1.92131e-92	S100 calcium binding protein A13 [Source:MGI Symbol;Acc:MGI:109581]	GO:0005507(copper ion binding);GO:0005509(calcium ion binding)	NA	NA	NA
4	ENSMUSG00000041417	Pik3r1	2.53939	1.83845	0.46599	6.88995e-97	1.92905e-92	phosphoinositide-3-kinase regulatory subunit 1 [Source:MGI Symbol;Acc:MGI:97583]	GO:0001678(cellular glucose homeostasis);GO:0001784(phosphotyrosine residue binding);GO:0001934(positive regulation of protein phosphorylation);GO:0001953(negative regulation of cell-matrix adhesion);GO:0005102(signaling receptor binding);GO:0005158(insulin receptor binding);GO:0005159(insulin-like growth factor receptor binding);GO:0005161(platelet-derived growth factor receptor binding);GO:0005…	04014(Ras signaling pathway);04015(Rap1 signaling pathway);04012(ErbB signaling pathway);04370(VEGF signaling pathway);04630(Jak-STAT signaling pathway);04668(TNF signaling pathway);04066(HIF-1 signaling pathway);04068(FoxO signaling pathway);04070(Phosphatidylinositol signaling system);04072(Phospholipase D signaling pathway);04071(Sphingolipid signaling pathway);04024(cAMP signaling pathway);04…	K02649	NA
4	ENSMUSG00000031950	Gabarapl2	3.57126	2.65937	0.425349	1.30602e-96	3.65659e-92	gamma-aminobutyric acid (GABA) A receptor-associated protein-like 2 [Source:MGI Symbol;Acc:MGI:1890602]	GO:0000045(autophagosome assembly);GO:0000139(Golgi membrane);GO:0000421(autophagosome membrane);GO:0000422(autophagy of mitochondrion);GO:0005515(protein binding);GO:0005622(intracellular);GO:0005737(cytoplasm);GO:0005776(autophagosome);GO:0005794(Golgi apparatus);GO:0005829(cytosol);GO:0006891(intra-Golgi vesicle-mediated transport);GO:0006914(autophagy);GO:0006995(cellular response to nitrogen…	04068(FoxO signaling pathway);04140(Regulation of autophagy)	K08341	NA
4	ENSMUSG00000022102	Dok2	1.62946	1.22834	0.407682	1.32146e-96	3.69983e-92	docking protein 2 [Source:MGI Symbol;Acc:MGI:1332623]	GO:0005068(transmembrane receptor protein tyrosine kinase adaptor activity);GO:0005515(protein binding);GO:0005622(intracellular);GO:0007169(transmembrane receptor protein tyrosine kinase signaling pathway);GO:0007265(Ras protein signal transduction);GO:0043409(negative regulation of MAPK cascade)	05162(Measles)	K14752	NA
4	ENSMUSG00000026786	Apbb1ip	2.54794	1.92601	0.403711	2.97353e-96	8.32528e-92	amyloid beta (A4) precursor protein-binding, family B, member 1 interacting protein [Source:MGI Symbol;Acc:MGI:1861354]	GO:0002291(T cell activation via T cell receptor contact with antigen bound to MHC molecule on antigen presenting cell);GO:0005515(protein binding);GO:0005737(cytoplasm);GO:0005829(cytosol);GO:0005856(cytoskeleton);GO:0005886(plasma membrane);GO:0005925(focal adhesion);GO:0007165(signal transduction);GO:0016020(membrane);GO:0030027(lamellipodium);GO:0030054(cell junction);GO:0042101(T cell recept…	04015(Rap1 signaling pathway);04611(Platelet activation)	K17704	NA
4	ENSMUSG00000026341	Actr3	8.63494	6.4639	0.417781	1.18896e-95	3.32885e-91	ARP3 actin-related protein 3 [Source:MGI Symbol;Acc:MGI:1921367]	GO:0000139(Golgi membrane);GO:0000166(nucleotide binding);GO:0001726(ruffle);GO:0002102(podosome);GO:0003779(actin binding);GO:0005200(structural constituent of cytoskeleton);GO:0005515(protein binding);GO:0005524(ATP binding);GO:0005737(cytoplasm);GO:0005856(cytoskeleton);GO:0005884(actin filament);GO:0005885(Arp2/3 protein complex);GO:0005903(brush border);GO:0005911(cell-cell junction);GO:0007…	04145(Phagosome);04810(Regulation of actin cytoskeleton);04510(Focal adhesion);04520(Adherens junction);04530(Tight junction);05132(Salmonella infection)	K05692	NA
4	ENSMUSG00000032398	Snapc5	1.25452	0.960269	0.385625	3.71295e-95	1.03955e-90	small nuclear RNA activating complex, polypeptide 5 [Source:MGI Symbol;Acc:MGI:1914282]	GO:0003700(DNA binding transcription factor activity);GO:0005634(nucleus);GO:0005730(nucleolus);GO:0006355(regulation of transcription, DNA-templated);GO:0006366(transcription by RNA polymerase II);GO:0006384(transcription initiation from RNA polymerase III promoter);GO:0016604(nuclear body)	NA	NA	NA
4	ENSMUSG00000035521	Gnptg	1.05169	0.804801	0.386003	6.42077e-95	1.79769e-90	N-acetylglucosamine-1-phosphotransferase, gamma subunit [Source:MGI Symbol;Acc:MGI:2147006]	GO:0000139(Golgi membrane);GO:0003976(UDP-N-acetylglucosamine-lysosomal-enzyme N-acetylglucosaminephosphotransferase activity);GO:0016020(membrane);GO:0016256(N-glycan processing to lysosome);GO:0043231(intracellular membrane-bounded organelle);GO:0046835(carbohydrate phosphorylation)	04142(Lysosome)	K10087	NA
4	ENSMUSG00000002058	Unc119	1.0827	0.831985	0.380002	6.87276e-95	1.92423e-90	unc-119 lipid binding chaperone [Source:MGI Symbol;Acc:MGI:1328357]	GO:0000281(mitotic cytokinesis);GO:0000922(spindle pole);GO:0005515(protein binding);GO:0005622(intracellular);GO:0005737(cytoplasm);GO:0005813(centrosome);GO:0005815(microtubule organizing center);GO:0005819(spindle);GO:0005856(cytoskeleton);GO:0006897(endocytosis);GO:0007399(nervous system development);GO:0007601(visual perception);GO:0008289(lipid binding);GO:0015031(protein transport);GO:0030…	00563(Glycosylphosphatidylinositol(GPI)-anchor biosynthesis)	K05291	NA
4	ENSMUSG00000067591	Klra3	1.28325	0.755599	0.764107	9.57535e-95	2.68091e-90	killer cell lectin-like receptor, subfamily A, member 3 [Source:MGI Symbol;Acc:MGI:101905]	GO:0005886(plasma membrane);GO:0007155(cell adhesion);GO:0016020(membrane);GO:0016021(integral component of membrane);GO:0030246(carbohydrate binding)	NA	NA	NA
4	ENSMUSG00000003873	Bax	2.72952	2.05124	0.412151	1.27018e-94	3.55625e-90	BCL2-associated X protein [Source:MGI Symbol;Acc:MGI:99702]	GO:0001541(ovarian follicle development);GO:0001764(neuron migration);GO:0001776(leukocyte homeostasis);GO:0001777(T cell homeostatic proliferation);GO:0001782(B cell homeostasis);GO:0001783(B cell apoptotic process);GO:0001822(kidney development);GO:0001836(release of cytochrome c from mitochondria);GO:0001844(protein insertion into mitochondrial membrane involved in apoptotic signaling pathway)…	04141(Protein processing in endoplasmic reticulum);04071(Sphingolipid signaling pathway);04210(Apoptosis);04215(Apoptosis - multiple species);04115(p53 signaling pathway);04722(Neurotrophin signaling pathway);04211(Longevity regulating pathway - mammal);05200(Pathways in cancer);05203(Viral carcinogenesis);05210(Colorectal cancer);05014(Amyotrophic lateral sclerosis (ALS));05016(Huntington's dise…	K02159	NA
4	ENSMUSG00000087260	Lamtor5	1.52083	1.159	0.391976	3.49867e-94	9.79557e-90	late endosomal/lysosomal adaptor, MAPK and MTOR activator 5 [Source:MGI Symbol;Acc:MGI:1915826]	GO:0005085(guanyl-nucleotide exchange factor activity);GO:0005737(cytoplasm);GO:0005764(lysosome);GO:0005829(cytosol);GO:0008361(regulation of cell size);GO:0019079(viral genome replication);GO:0032008(positive regulation of TOR signaling);GO:0032947(protein-containing complex scaffold activity);GO:0043066(negative regulation of apoptotic process);GO:0043154(negative regulation of cysteine-type e…	NA	NA	NA
4	ENSMUSG00000027087	Itgav	0.953961	0.709325	0.427483	4.39414e-94	1.23027e-89	integrin alpha V [Source:MGI Symbol;Acc:MGI:96608]	GO:0001525(angiogenesis);GO:0001568(blood vessel development);GO:0001570(vasculogenesis);GO:0001846(opsonin binding);GO:0001968(fibronectin binding);GO:0002020(protease binding);GO:0005080(protein kinase C binding);GO:0005102(signaling receptor binding);GO:0005178(integrin binding);GO:0005245(voltage-gated calcium channel activity);GO:0005829(cytosol);GO:0005886(plasma membrane);GO:0005925(focal …	04151(PI3K-Akt signaling pathway);04512(ECM-receptor interaction);04514(Cell adhesion molecules (CAMs));04145(Phagosome);04810(Regulation of actin cytoskeleton);04510(Focal adhesion);04919(Thyroid hormone signaling pathway);05200(Pathways in cancer);05205(Proteoglycans in cancer);05222(Small cell lung cancer);05410(Hypertrophic cardiomyopathy (HCM));05412(Arrhythmogenic right ventricular cardiomy…	K06487	NA
4	ENSMUSG00000015120	Ube2i	4.05441	3.04725	0.411986	6.85162e-94	1.91832e-89	ubiquitin-conjugating enzyme E2I [Source:MGI Symbol;Acc:MGI:107365]	GO:0000122(negative regulation of transcription by RNA polymerase II);GO:0000166(nucleotide binding);GO:0001650(fibrillar center);GO:0004842(ubiquitin-protein transferase activity);GO:0005515(protein binding);GO:0005524(ATP binding);GO:0005634(nucleus);GO:0005635(nuclear envelope);GO:0005654(nucleoplasm);GO:0005737(cytoplasm);GO:0005829(cytosol);GO:0006464(cellular protein modification process);G…	03013(RNA transport);04120(Ubiquitin mediated proteolysis);04064(NF-kappa B signaling pathway);05206(MicroRNAs in cancer)	K10577	NA
4	ENSMUSG00000009585	Apobec3	2.64398	1.98131	0.416257	8.66864e-94	2.42705e-89	apolipoprotein B mRNA editing enzyme, catalytic polypeptide 3 [Source:MGI Symbol;Acc:MGI:1933111]	GO:0002244(hematopoietic progenitor cell differentiation);GO:0002376(immune system process);GO:0003824(catalytic activity);GO:0005515(protein binding);GO:0005634(nucleus);GO:0005737(cytoplasm);GO:0008270(zinc ion binding);GO:0010529(negative regulation of transposition);GO:0016787(hydrolase activity);GO:0016814(hydrolase activity, acting on carbon-nitrogen (but not peptide) bonds, in cyclic amidi…	04672(Intestinal immune network for IgA production)	K10989	EC:3.5.4.38
4	ENSMUSG00000003814	Calr	5.65536	3.97716	0.507881	1.4556e-93	4.07539e-89	calreticulin [Source:MGI Symbol;Acc:MGI:88252]	GO:0000122(negative regulation of transcription by RNA polymerase II);GO:0001669(acrosomal vesicle);GO:0002502(peptide antigen assembly with MHC class I protein complex);GO:0003729(mRNA binding);GO:0005178(integrin binding);GO:0005506(iron ion binding);GO:0005509(calcium ion binding);GO:0005515(protein binding);GO:0005576(extracellular region);GO:0005615(extracellular space);GO:0005634(nucleus);G…	04141(Protein processing in endoplasmic reticulum);04145(Phagosome);04612(Antigen processing and presentation);05166(HTLV-I infection);05142(Chagas disease (American trypanosomiasis))	K08057	NA
4	ENSMUSG00000024925	Rnaseh2c	2.25011	1.6967	0.407266	2.42673e-93	6.79435e-89	ribonuclease H2, subunit C [Source:MGI Symbol;Acc:MGI:1915459]	GO:0005634(nucleus);GO:0006401(RNA catabolic process);GO:0032299(ribonuclease H2 complex)	03030(DNA replication)	K10745	NA
4	ENSMUSG00000026740	Dnajc1	1.51176	1.14127	0.405591	3.13348e-93	8.7731e-89	DnaJ heat shock protein family (Hsp40) member C1 [Source:MGI Symbol;Acc:MGI:103268]	GO:0003677(DNA binding);GO:0005515(protein binding);GO:0005634(nucleus);GO:0005783(endoplasmic reticulum);GO:0005788(endoplasmic reticulum lumen);GO:0005789(endoplasmic reticulum membrane);GO:0005886(plasma membrane);GO:0006417(regulation of translation);GO:0006457(protein folding);GO:0016020(membrane);GO:0016021(integral component of membrane);GO:0031090(organelle membrane);GO:0031965(nuclear me…	04141(Protein processing in endoplasmic reticulum)	K09521	NA
4	ENSMUSG00000068220	Lgals1	9.11684	6.58744	0.468816	5.78147e-93	1.6187e-88	lectin, galactose binding, soluble 1 [Source:MGI Symbol;Acc:MGI:96777]	GO:0002317(plasma cell differentiation);GO:0005515(protein binding);GO:0005534(galactose binding);GO:0005576(extracellular region);GO:0005615(extracellular space);GO:0005622(intracellular);GO:0005634(nucleus);GO:0005737(cytoplasm);GO:0005829(cytosol);GO:0006915(apoptotic process);GO:0007157(heterophilic cell-cell adhesion via plasma membrane cell adhesion molecules);GO:0009986(cell surface);GO:00…	NA	NA	NA
4	ENSMUSG00000020440	Arf5	6.9822	5.31618	0.393291	6.12483e-93	1.71483e-88	ADP-ribosylation factor 5 [Source:MGI Symbol;Acc:MGI:99434]	GO:0000166(nucleotide binding);GO:0005515(protein binding);GO:0005525(GTP binding);GO:0005622(intracellular);GO:0005737(cytoplasm);GO:0005794(Golgi apparatus);GO:0005886(plasma membrane);GO:0006890(retrograde vesicle-mediated transport, Golgi to ER);GO:0015031(protein transport);GO:0016020(membrane);GO:0016192(vesicle-mediated transport);GO:0048471(perinuclear region of cytoplasm)	04144(Endocytosis)	K07940	NA
4	ENSMUSG00000036390	Gadd45a	1.48321	1.0292	0.5272	8.0488e-93	2.2535e-88	growth arrest and DNA-damage-inducible 45 alpha [Source:MGI Symbol;Acc:MGI:107799]	GO:0000185(activation of MAPKKK activity);GO:0000979(RNA polymerase II core promoter sequence-specific DNA binding);GO:0005515(protein binding);GO:0005634(nucleus);GO:0005737(cytoplasm);GO:0006469(negative regulation of protein kinase activity);GO:0006950(response to stress);GO:0006974(cellular response to DNA damage stimulus);GO:0007049(cell cycle);GO:0007050(cell cycle arrest);GO:0007098(centro…	04010(MAPK signaling pathway);04068(FoxO signaling pathway);04110(Cell cycle);04210(Apoptosis);04115(p53 signaling pathway)	K04402	NA
4	ENSMUSG00000003072	Atp5d	5.63117	4.30321	0.388022	9.13004e-93	2.55623e-88	ATP synthase, H+ transporting, mitochondrial F1 complex, delta subunit [Source:MGI Symbol;Acc:MGI:1913293]	GO:0000275(mitochondrial proton-transporting ATP synthase complex, catalytic core F(1));GO:0005739(mitochondrion);GO:0005740(mitochondrial envelope);GO:0005743(mitochondrial inner membrane);GO:0005753(mitochondrial proton-transporting ATP synthase complex);GO:0006754(ATP biosynthetic process);GO:0006811(ion transport);GO:0015078(proton transmembrane transporter activity);GO:0015986(ATP synthesis …	00190(Oxidative phosphorylation);05010(Alzheimer's disease);05012(Parkinson's disease);05016(Huntington's disease)	K02134	NA
4	ENSMUSG00000018927	Ccl6	0.631897	0.456041	0.470524	1.58509e-92	4.43795e-88	chemokine (C-C motif) ligand 6 [Source:MGI Symbol;Acc:MGI:98263]	GO:0002548(monocyte chemotaxis);GO:0005125(cytokine activity);GO:0005576(extracellular region);GO:0005615(extracellular space);GO:0006935(chemotaxis);GO:0006954(inflammatory response);GO:0006955(immune response);GO:0007186(G-protein coupled receptor signaling pathway);GO:0008009(chemokine activity);GO:0010469(regulation of signaling receptor activity);GO:0030593(neutrophil chemotaxis);GO:0043547(…	04060(Cytokine-cytokine receptor interaction);04062(Chemokine signaling pathway)	K05510	NA
4	ENSMUSG00000048578	Mlec	0.941581	0.733175	0.360927	8.25434e-92	2.31105e-87	malectin [Source:MGI Symbol;Acc:MGI:1924015]	GO:0005783(endoplasmic reticulum);GO:0005789(endoplasmic reticulum membrane);GO:0005975(carbohydrate metabolic process);GO:0016020(membrane);GO:0016021(integral component of membrane);GO:0019899(enzyme binding);GO:0030246(carbohydrate binding)	NA	NA	NA
4	ENSMUSG00000002379	Ndufa11	2.07497	1.58774	0.386112	2.53559e-91	7.09913e-87	NADH dehydrogenase (ubiquinone) 1 alpha subcomplex 11 [Source:MGI Symbol;Acc:MGI:1917125]	NA	00190(Oxidative phosphorylation);05010(Alzheimer's disease);05012(Parkinson's disease);05016(Huntington's disease);04932(Non-alcoholic fatty liver disease (NAFLD))	K03956	NA
4	ENSMUSG00000043866	Taf10	4.44887	3.34368	0.412003	4.40718e-91	1.23392e-86	TATA-box binding protein associated factor 10 [Source:MGI Symbol;Acc:MGI:1346320]	GO:0000082(G1/S transition of mitotic cell cycle);GO:0000125(PCAF complex);GO:0001889(liver development);GO:0003677(DNA binding);GO:0003700(DNA binding transcription factor activity);GO:0003713(transcription coactivator activity);GO:0004402(histone acetyltransferase activity);GO:0005634(nucleus);GO:0005654(nucleoplasm);GO:0005669(transcription factor TFIID complex);GO:0005737(cytoplasm);GO:000635…	03022(Basal transcription factors);05168(Herpes simplex infection)	K03134	NA
4	ENSMUSG00000018168	Ikzf3	1.64897	1.25091	0.398589	5.33577e-91	1.49391e-86	IKAROS family zinc finger 3 [Source:MGI Symbol;Acc:MGI:1342542]	GO:0000977(RNA polymerase II regulatory region sequence-specific DNA binding);GO:0001228(transcriptional activator activity, RNA polymerase II transcription regulatory region sequence-specific DNA binding);GO:0003676(nucleic acid binding);GO:0003677(DNA binding);GO:0005515(protein binding);GO:0005634(nucleus);GO:0005654(nucleoplasm);GO:0005737(cytoplasm);GO:0005829(cytosol);GO:0005886(plasma memb…	NA	NA	NA
4	ENSMUSG00000001156	Mxd1	1.50693	1.15336	0.385765	4.15609e-90	1.16362e-85	MAX dimerization protein 1 [Source:MGI Symbol;Acc:MGI:96908]	GO:0000122(negative regulation of transcription by RNA polymerase II);GO:0000790(nuclear chromatin);GO:0000978(RNA polymerase II proximal promoter sequence-specific DNA binding);GO:0001078(transcriptional repressor activity, RNA polymerase II proximal promoter sequence-specific DNA binding);GO:0005654(nucleoplasm);GO:0005739(mitochondrion);GO:0005829(cytosol);GO:0046983(protein dimerization activ…	04141(Protein processing in endoplasmic reticulum)	K10082	NA
4	ENSMUSG00000030695	Aldoa	3.57256	2.74513	0.380083	4.4246e-90	1.2388e-85	aldolase A, fructose-bisphosphate [Source:MGI Symbol;Acc:MGI:87994]	GO:0002020(protease binding);GO:0003824(catalytic activity);GO:0004332(fructose-bisphosphate aldolase activity);GO:0005615(extracellular space);GO:0005720(nuclear heterochromatin);GO:0005737(cytoplasm);GO:0005739(mitochondrion);GO:0005829(cytosol);GO:0006000(fructose metabolic process);GO:0006096(glycolytic process);GO:0006754(ATP biosynthetic process);GO:0006941(striated muscle contraction);GO:0…	01200(Carbon metabolism);01230(Biosynthesis of amino acids);00010(Glycolysis / Gluconeogenesis);00030(Pentose phosphate pathway);00051(Fructose and mannose metabolism);04066(HIF-1 signaling pathway)	K01623	EC:4.1.2.13
4	ENSMUSG00000039759	Thap3	1.16104	0.854919	0.441558	2.76327e-89	7.73662e-85	THAP domain containing, apoptosis associated protein 3 [Source:MGI Symbol;Acc:MGI:1917126]	GO:0003674(molecular_function);GO:0003676(nucleic acid binding);GO:0003677(DNA binding);GO:0005575(cellular_component);GO:0008150(biological_process);GO:0046872(metal ion binding)	NA	NA	NA
4	ENSMUSG00000029390	Tmed2	3.72554	2.78398	0.420299	3.31587e-89	9.28376e-85	transmembrane p24 trafficking protein 2 [Source:MGI Symbol;Acc:MGI:1929269]	GO:0001701(in utero embryonic development);GO:0001756(somitogenesis);GO:0001843(neural tube closure);GO:0001892(embryonic placenta development);GO:0001893(maternal placenta development);GO:0001947(heart looping);GO:0003674(molecular_function);GO:0005783(endoplasmic reticulum);GO:0005789(endoplasmic reticulum membrane);GO:0005793(endoplasmic reticulum-Golgi intermediate compartment);GO:0005794(Gol…	NA	NA	NA
4	ENSMUSG00000087107	AI662270	1.70703	1.2922	0.401658	3.78997e-88	1.06112e-83	expressed sequence AI662270 [Source:MGI Symbol;Acc:MGI:2144254]	NA	NA	NA	NA
4	ENSMUSG00000062939	Stat4	1.56673	1.17885	0.410376	4.77557e-88	1.33706e-83	signal transducer and activator of transcription 4 [Source:MGI Symbol;Acc:MGI:103062]	GO:0003677(DNA binding);GO:0003700(DNA binding transcription factor activity);GO:0005634(nucleus);GO:0005737(cytoplasm);GO:0006351(transcription, DNA-templated);GO:0006355(regulation of transcription, DNA-templated);GO:0007165(signal transduction);GO:0019221(cytokine-mediated signaling pathway);GO:0042802(identical protein binding);GO:0045944(positive regulation of transcription by RNA polymerase…	04630(Jak-STAT signaling pathway);05321(Inflammatiory bowel disease (IBD));05161(Hepatitis B)	K11222	NA
4	ENSMUSG00000029147	Ppm1g	1.92832	1.41079	0.450839	6.99516e-88	1.9585e-83	protein phosphatase 1G (formerly 2C), magnesium-dependent, gamma isoform [Source:MGI Symbol;Acc:MGI:106065]	GO:0003824(catalytic activity);GO:0004721(phosphoprotein phosphatase activity);GO:0004722(protein serine/threonine phosphatase activity);GO:0005515(protein binding);GO:0005634(nucleus);GO:0005654(nucleoplasm);GO:0006470(protein dephosphorylation);GO:0007049(cell cycle);GO:0007050(cell cycle arrest);GO:0016020(membrane);GO:0016787(hydrolase activity);GO:0035970(peptidyl-threonine dephosphorylation…	04010(MAPK signaling pathway)	K04457	EC:3.1.3.16
4	ENSMUSG00000021771	Vdac2	2.6221	1.97903	0.405929	2.68177e-87	7.50842e-83	voltage-dependent anion channel 2 [Source:MGI Symbol;Acc:MGI:106915]	GO:0000166(nucleotide binding);GO:0001669(acrosomal vesicle);GO:0005515(protein binding);GO:0005739(mitochondrion);GO:0005741(mitochondrial outer membrane);GO:0005743(mitochondrial inner membrane);GO:0006811(ion transport);GO:0006820(anion transport);GO:0007339(binding of sperm to zona pellucida);GO:0008021(synaptic vesicle);GO:0008308(voltage-gated anion channel activity);GO:0015288(porin activi…	04020(Calcium signaling pathway);04022(cGMP - PKG signaling pathway);05012(Parkinson's disease);05016(Huntington's disease);05166(HTLV-I infection)	K15040	NA
4	ENSMUSG00000050732	Vamp8	2.78216	2.10205	0.40441	3.5334e-87	9.8928e-83	vesicle-associated membrane protein 8 [Source:MGI Symbol;Acc:MGI:1336882]	GO:0005737(cytoplasm);GO:0005765(lysosomal membrane);GO:0005829(cytosol);GO:0005886(plasma membrane);GO:0016020(membrane);GO:0016021(integral component of membrane);GO:0016192(vesicle-mediated transport);GO:0016240(autophagosome membrane docking);GO:0019869(chloride channel inhibitor activity);GO:0030667(secretory granule membrane);GO:0031201(SNARE complex);GO:0031902(late endosome membrane);GO:0…	04130(SNARE interactions in vesicular transport);04611(Platelet activation)	K08512	NA
4	ENSMUSG00000002015	Bcap31	2.03536	1.52174	0.419561	2.41532e-86	6.76242e-82	B cell receptor associated protein 31 [Source:MGI Symbol;Acc:MGI:1350933]	GO:0000139(Golgi membrane);GO:0005515(protein binding);GO:0005739(mitochondrion);GO:0005783(endoplasmic reticulum);GO:0005784(Sec61 translocon complex);GO:0005789(endoplasmic reticulum membrane);GO:0005811(lipid droplet);GO:0005887(integral component of plasma membrane);GO:0006886(intracellular protein transport);GO:0006888(ER to Golgi vesicle-mediated transport);GO:0006915(apoptotic process);GO:…	04141(Protein processing in endoplasmic reticulum)	K14009	NA
4	ENSMUSG00000015363	Trabd	1.09345	0.85007	0.363238	2.16009e-85	6.04782e-81	TraB domain containing [Source:MGI Symbol;Acc:MGI:1915226]	GO:0003674(molecular_function);GO:0005575(cellular_component);GO:0008150(biological_process)	NA	NA	NA
4	ENSMUSG00000023175	Bsg	2.43329	1.83783	0.404907	2.17723e-85	6.09581e-81	basigin [Source:MGI Symbol;Acc:MGI:88208]	GO:0002080(acrosomal membrane);GO:0005537(mannose binding);GO:0005739(mitochondrion);GO:0005886(plasma membrane);GO:0005887(integral component of plasma membrane);GO:0007566(embryo implantation);GO:0016020(membrane);GO:0016021(integral component of membrane);GO:0030246(carbohydrate binding);GO:0042383(sarcolemma);GO:0042470(melanosome);GO:0042475(odontogenesis of dentin-containing tooth);GO:00432…	04514(Cell adhesion molecules (CAMs))	K06548	NA
4	ENSMUSG00000015837	Sqstm1	1.90476	1.42499	0.418654	6.92427e-85	1.93866e-80	sequestosome 1 [Source:MGI Symbol;Acc:MGI:107931]	GO:0000122(negative regulation of transcription by RNA polymerase II);GO:0000407(phagophore assembly site);GO:0000423(mitophagy);GO:0000932(P-body);GO:0001934(positive regulation of protein phosphorylation);GO:0002376(immune system process);GO:0002931(response to ischemia);GO:0003712(transcription cofactor activity);GO:0005080(protein kinase C binding);GO:0005515(protein binding);GO:0005634(nucle…	04380(Osteoclast differentiation)	K14381	NA
4	ENSMUSG00000031996	Aplp2	0.883855	0.679573	0.379181	2.50086e-84	7.00192e-80	amyloid beta (A4) precursor-like protein 2 [Source:MGI Symbol;Acc:MGI:88047]	GO:0001967(suckling behavior);GO:0003677(DNA binding);GO:0004867(serine-type endopeptidase inhibitor activity);GO:0005515(protein binding);GO:0005634(nucleus);GO:0005886(plasma membrane);GO:0006878(cellular copper ion homeostasis);GO:0007176(regulation of epidermal growth factor-activated receptor activity);GO:0007617(mating behavior);GO:0007626(locomotory behavior);GO:0008201(heparin binding);GO…	NA	NA	NA
4	ENSMUSG00000023010	Tmbim6	4.05627	3.08303	0.395808	4.90627e-83	1.37366e-78	transmembrane BAX inhibitor motif containing 6 [Source:MGI Symbol;Acc:MGI:99682]	GO:0005622(intracellular);GO:0005737(cytoplasm);GO:0005783(endoplasmic reticulum);GO:0005789(endoplasmic reticulum membrane);GO:0006914(autophagy);GO:0006915(apoptotic process);GO:0006986(response to unfolded protein);GO:0010523(negative regulation of calcium ion transport into cytosol);GO:0016020(membrane);GO:0016021(integral component of membrane);GO:0019899(enzyme binding);GO:0031625(ubiquitin…	NA	NA	NA
4	ENSMUSG00000079426	Arpc4	4.01681	3.00311	0.419594	8.16444e-83	2.28588e-78	actin related protein 2/3 complex, subunit 4 [Source:MGI Symbol;Acc:MGI:1915339]	GO:0003779(actin binding);GO:0005200(structural constituent of cytoskeleton);GO:0005737(cytoplasm);GO:0005856(cytoskeleton);GO:0005885(Arp2/3 protein complex);GO:0015629(actin cytoskeleton);GO:0019899(enzyme binding);GO:0030041(actin filament polymerization);GO:0030674(protein binding, bridging);GO:0030833(regulation of actin filament polymerization);GO:0034314(Arp2/3 complex-mediated actin nucle…	NA	NA	NA
4	ENSMUSG00000028945	Rheb	1.74939	1.33631	0.388602	4.88923e-82	1.36889e-77	Ras homolog enriched in brain [Source:MGI Symbol;Acc:MGI:97912]	GO:0000139(Golgi membrane);GO:0000166(nucleotide binding);GO:0000287(magnesium ion binding);GO:0003924(GTPase activity);GO:0005525(GTP binding);GO:0005681(spliceosomal complex);GO:0005737(cytoplasm);GO:0005783(endoplasmic reticulum);GO:0005789(endoplasmic reticulum membrane);GO:0005794(Golgi apparatus);GO:0005829(cytosol);GO:0007165(signal transduction);GO:0007264(small GTPase mediated signal tra…	04072(Phospholipase D signaling pathway);04151(PI3K-Akt signaling pathway);04152(AMPK signaling pathway);04150(mTOR signaling pathway);04910(Insulin signaling pathway);04919(Thyroid hormone signaling pathway);04211(Longevity regulating pathway - mammal);05231(Choline metabolism in cancer)	K07208	NA
4	ENSMUSG00000028465	Tln1	3.35001	2.56525	0.385066	1.01175e-81	2.8327e-77	talin 1 [Source:MGI Symbol;Acc:MGI:1099832]	GO:0001726(ruffle);GO:0001786(phosphatidylserine binding);GO:0003779(actin binding);GO:0005178(integrin binding);GO:0005200(structural constituent of cytoskeleton);GO:0005515(protein binding);GO:0005737(cytoplasm);GO:0005856(cytoskeleton);GO:0005886(plasma membrane);GO:0005925(focal adhesion);GO:0007016(cytoskeletal anchoring at plasma membrane);GO:0007044(cell-substrate junction assembly);GO:000…	04015(Rap1 signaling pathway);04510(Focal adhesion);04611(Platelet activation);05166(HTLV-I infection)	K06271	NA
4	ENSMUSG00000035199	Arl6ip5	2.40457	1.83319	0.391423	1.16228e-81	3.25416e-77	ADP-ribosylation factor-like 6 interacting protein 5 [Source:MGI Symbol;Acc:MGI:1929501]	GO:0002037(negative regulation of L-glutamate import across plasma membrane);GO:0005515(protein binding);GO:0005737(cytoplasm);GO:0005783(endoplasmic reticulum);GO:0005789(endoplasmic reticulum membrane);GO:0005856(cytoskeleton);GO:0005886(plasma membrane);GO:0008022(protein C-terminus binding);GO:0008631(intrinsic apoptotic signaling pathway in response to oxidative stress);GO:0010917(negative r…	NA	NA	NA
4	ENSMUSG00000001847	Rac1	4.609	3.4574	0.414766	1.25754e-81	3.52087e-77	Rac family small GTPase 1 [Source:MGI Symbol;Acc:MGI:97845]	GO:0000139(Golgi membrane);GO:0000166(nucleotide binding);GO:0000242(pericentriolar material);GO:0001764(neuron migration);GO:0001891(phagocytic cup);GO:0001934(positive regulation of protein phosphorylation);GO:0002093(auditory receptor cell morphogenesis);GO:0002551(mast cell chemotaxis);GO:0003382(epithelial cell morphogenesis);GO:0003924(GTPase activity);GO:0005515(protein binding);GO:0005525…	NA	NA	NA
4	ENSMUSG00000031897	Psmb10	3.10348	2.38061	0.382555	3.80505e-81	1.06534e-76	proteasome (prosome, macropain) subunit, beta type 10 [Source:MGI Symbol;Acc:MGI:1096380]	GO:0000502(proteasome complex);GO:0000902(cell morphogenesis);GO:0002376(immune system process);GO:0004175(endopeptidase activity);GO:0004298(threonine-type endopeptidase activity);GO:0005634(nucleus);GO:0005654(nucleoplasm);GO:0005737(cytoplasm);GO:0005829(cytosol);GO:0005839(proteasome core complex);GO:0006508(proteolysis);GO:0008233(peptidase activity);GO:0016787(hydrolase activity);GO:0019774…	03050(Proteasome)	K02733	EC:3.4.25.1
4	ENSMUSG00000020485	Supt4a	4.87842	3.71055	0.394779	5.00816e-81	1.40218e-76	suppressor of Ty 4A [Source:MGI Symbol;Acc:MGI:107416]	GO:0000122(negative regulation of transcription by RNA polymerase II);GO:0000993(RNA polymerase II core binding);GO:0003700(DNA binding transcription factor activity);GO:0003727(single-stranded RNA binding);GO:0005634(nucleus);GO:0006325(chromatin organization);GO:0006351(transcription, DNA-templated);GO:0006355(regulation of transcription, DNA-templated);GO:0006368(transcription elongation from …	NA	NA	NA
4	ENSMUSG00000019370	Calm3	2.92398	2.19733	0.412183	3.54939e-80	9.93759e-76	calmodulin 3 [Source:MGI Symbol;Acc:MGI:103249]	GO:0000086(G2/M transition of mitotic cell cycle);GO:0000922(spindle pole);GO:0001975(response to amphetamine);GO:0002027(regulation of heart rate);GO:0005509(calcium ion binding);GO:0005513(detection of calcium ion);GO:0005634(nucleus);GO:0005737(cytoplasm);GO:0005813(centrosome);GO:0005819(spindle);GO:0005829(cytosol);GO:0005856(cytoskeleton);GO:0005876(spindle microtubule);GO:0005886(plasma me…	04014(Ras signaling pathway);04015(Rap1 signaling pathway);04020(Calcium signaling pathway);04070(Phosphatidylinositol signaling system);04024(cAMP signaling pathway);04022(cGMP - PKG signaling pathway);04114(Oocyte meiosis);04910(Insulin signaling pathway);04922(Glucagon signaling pathway);04912(GnRH signaling pathway);04915(Estrogen signaling pathway);04921(Oxytocin signaling pathway);04916(Mel…	K02183	NA
4	ENSMUSG00000037072	Sep15	3.21107	2.44718	0.391933	4.14936e-80	1.16174e-75	selenoprotein F [Source:MGI Symbol;Acc:MGI:1927947]	GO:0005788(endoplasmic reticulum lumen)	NA	NA	NA
4	ENSMUSG00000027423	Snx5	1.88705	1.42436	0.405821	6.71524e-80	1.88013e-75	sorting nexin 5 [Source:MGI Symbol;Acc:MGI:1916428]	GO:0001726(ruffle);GO:0001891(phagocytic cup);GO:0005737(cytoplasm);GO:0005768(endosome);GO:0005769(early endosome);GO:0005829(cytosol);GO:0005886(plasma membrane);GO:0005903(brush border);GO:0006886(intracellular protein transport);GO:0006897(endocytosis);GO:0006907(pinocytosis);GO:0007174(epidermal growth factor catabolic process);GO:0008289(lipid binding);GO:0010314(phosphatidylinositol-5-phos…	04144(Endocytosis)	K17920	NA
4	ENSMUSG00000027203	Dut	1.67336	1.23029	0.443748	7.01603e-80	1.96435e-75	deoxyuridine triphosphatase [Source:MGI Symbol;Acc:MGI:1346051]	GO:0000287(magnesium ion binding);GO:0004170(dUTP diphosphatase activity);GO:0005634(nucleus);GO:0005654(nucleoplasm);GO:0005737(cytoplasm);GO:0005739(mitochondrion);GO:0005829(cytosol);GO:0006226(dUMP biosynthetic process);GO:0030547(receptor inhibitor activity);GO:0032556(pyrimidine deoxyribonucleotide binding);GO:0042975(peroxisome proliferator activated receptor binding);GO:0043497(regulation…	00240(Pyrimidine metabolism)	K01520	EC:3.6.1.23
4	ENSMUSG00000035828	Pim3	2.34824	1.7158	0.452699	2.16936e-79	6.07376e-75	proviral integration site 3 [Source:MGI Symbol;Acc:MGI:1355297]	GO:0000166(nucleotide binding);GO:0004672(protein kinase activity);GO:0004674(protein serine/threonine kinase activity);GO:0005515(protein binding);GO:0005524(ATP binding);GO:0005737(cytoplasm);GO:0005829(cytosol);GO:0006468(protein phosphorylation);GO:0006915(apoptotic process);GO:0007049(cell cycle);GO:0007346(regulation of mitotic cell cycle);GO:0016301(kinase activity);GO:0016310(phosphorylat…	04630(Jak-STAT signaling pathway);04933(AGE-RAGE signaling pathway in diabetic complications)	K04702	EC:2.7.11.1
4	ENSMUSG00000001833	Sept7	2.9106	2.22029	0.390568	6.70424e-79	1.87705e-74	septin 7 [Source:MGI Symbol;Acc:MGI:1335094]	GO:0000166(nucleotide binding);GO:0005525(GTP binding);GO:0031105(septin complex)	NA	NA	NA
4	ENSMUSG00000025283	Sat1	2.08958	1.57201	0.410605	6.99437e-79	1.95828e-74	spermidine/spermine N1-acetyl transferase 1 [Source:MGI Symbol;Acc:MGI:98233]	GO:0001525(angiogenesis);GO:0004145(diamine N-acetyltransferase activity);GO:0005622(intracellular);GO:0005737(cytoplasm);GO:0005829(cytosol);GO:0006595(polyamine metabolic process);GO:0006598(polyamine catabolic process);GO:0008080(N-acetyltransferase activity);GO:0009447(putrescine catabolic process);GO:0016740(transferase activity);GO:0016746(transferase activity, transferring acyl groups);GO:…	00330(Arginine and proline metabolism)	K00657	EC:2.3.1.57
4	ENSMUSG00000050628	Ubald2	5.2651	3.88438	0.438778	7.60413e-79	2.129e-74	UBA-like domain containing 2 [Source:MGI Symbol;Acc:MGI:1914635]	GO:0003674(molecular_function);GO:0005575(cellular_component);GO:0008150(biological_process)	NA	NA	NA
4	ENSMUSG00000054452	Aes	7.70237	5.99047	0.362633	1.3542e-78	3.79149e-74	amino-terminal enhancer of split [Source:MGI Symbol;Acc:MGI:95806]	GO:0000122(negative regulation of transcription by RNA polymerase II);GO:0001501(skeletal system development);GO:0003714(transcription corepressor activity);GO:0005515(protein binding);GO:0005634(nucleus);GO:0005654(nucleoplasm);GO:0006351(transcription, DNA-templated);GO:0006355(regulation of transcription, DNA-templated);GO:0006357(regulation of transcription by RNA polymerase II);GO:0010629(ne…	04310(Wnt signaling pathway);04330(Notch signaling pathway)	K04497	NA
4	ENSMUSG00000030591	Psmd8	2.55464	1.97561	0.370823	2.95933e-77	8.28553e-73	proteasome (prosome, macropain) 26S subunit, non-ATPase, 8 [Source:MGI Symbol;Acc:MGI:1888669]	GO:0000502(proteasome complex);GO:0003674(molecular_function);GO:0005634(nucleus);GO:0005829(cytosol);GO:0005838(proteasome regulatory particle);GO:0006508(proteolysis);GO:0008541(proteasome regulatory particle, lid subcomplex);GO:0022624(proteasome accessory complex);GO:0043161(proteasome-mediated ubiquitin-dependent protein catabolic process);GO:0043248(proteasome assembly)	NA	NA	NA
4	ENSMUSG00000036199	Ndufa13	4.9911	3.82536	0.383764	8.17548e-77	2.28897e-72	NADH dehydrogenase (ubiquinone) 1 alpha subcomplex, 13 [Source:MGI Symbol;Acc:MGI:1914434]	GO:0003954(NADH dehydrogenase activity);GO:0005524(ATP binding);GO:0005634(nucleus);GO:0005654(nucleoplasm);GO:0005737(cytoplasm);GO:0005739(mitochondrion);GO:0005743(mitochondrial inner membrane);GO:0005746(mitochondrial respiratory chain);GO:0005747(mitochondrial respiratory chain complex I);GO:0006915(apoptotic process);GO:0008137(NADH dehydrogenase (ubiquinone) activity);GO:0016020(membrane);…	NA	NA	NA
4	ENSMUSG00000018326	Ywhab	2.67984	2.06719	0.374474	9.55723e-77	2.67583e-72	tyrosine 3-monooxygenase/tryptophan 5-monooxygenase activation protein, beta polypeptide [Source:MGI Symbol;Acc:MGI:1891917]	GO:0003714(transcription corepressor activity);GO:0004497(monooxygenase activity);GO:0005515(protein binding);GO:0005622(intracellular);GO:0005634(nucleus);GO:0005737(cytoplasm);GO:0005829(cytosol);GO:0006605(protein targeting);GO:0008022(protein C-terminus binding);GO:0017053(transcriptional repressor complex);GO:0019899(enzyme binding);GO:0019904(protein domain specific binding);GO:0032991(prot…	04390(Hippo signaling pathway);04151(PI3K-Akt signaling pathway);04110(Cell cycle);04114(Oocyte meiosis);05203(Viral carcinogenesis);05161(Hepatitis B);05169(Epstein-Barr virus infection)	K16197	NA
4	ENSMUSG00000018585	Atox1	2.88816	2.23318	0.37105	1.72952e-75	4.84231e-71	antioxidant 1 copper chaperone [Source:MGI Symbol;Acc:MGI:1333855]	GO:0005375(copper ion transmembrane transporter activity);GO:0005507(copper ion binding);GO:0005737(cytoplasm);GO:0005829(cytosol);GO:0006811(ion transport);GO:0006825(copper ion transport);GO:0006878(cellular copper ion homeostasis);GO:0006979(response to oxidative stress);GO:0015680(intracellular copper ion transport);GO:0016531(copper chaperone activity);GO:0030001(metal ion transport);GO:0032…	NA	NA	NA
4	ENSMUSG00000002885	Adgre5	2.14557	1.67023	0.361314	5.81983e-75	1.62944e-70	adhesion G protein-coupled receptor E5 [Source:MGI Symbol;Acc:MGI:1347095]	GO:0004888(transmembrane signaling receptor activity);GO:0004930(G-protein coupled receptor activity);GO:0005509(calcium ion binding);GO:0007166(cell surface receptor signaling pathway);GO:0007186(G-protein coupled receptor signaling pathway);GO:0016020(membrane);GO:0016021(integral component of membrane)	04330(Notch signaling pathway);04320(Dorso-ventral axis formation)	K02599	NA
4	ENSMUSG00000025487	Psmd13	1.48757	1.15251	0.368179	1.0237e-74	2.86616e-70	proteasome (prosome, macropain) 26S subunit, non-ATPase, 13 [Source:MGI Symbol;Acc:MGI:1345192]	GO:0000502(proteasome complex);GO:0004175(endopeptidase activity);GO:0005198(structural molecule activity);GO:0005634(nucleus);GO:0005829(cytosol);GO:0005838(proteasome regulatory particle);GO:0006511(ubiquitin-dependent protein catabolic process);GO:0007127(meiosis I);GO:0008541(proteasome regulatory particle, lid subcomplex);GO:0022624(proteasome accessory complex);GO:0043248(proteasome assembl…	03050(Proteasome);05169(Epstein-Barr virus infection)	K03039	NA
4	ENSMUSG00000031633	Slc25a4	2.17162	1.68841	0.363113	1.05573e-73	2.95583e-69	solute carrier family 25 (mitochondrial carrier, adenine nucleotide translocator), member 4 [Source:MGI Symbol;Acc:MGI:1353495]	GO:0005471(ATP:ADP antiporter activity);GO:0005515(protein binding);GO:0005739(mitochondrion);GO:0005741(mitochondrial outer membrane);GO:0005743(mitochondrial inner membrane);GO:0008637(apoptotic mitochondrial changes);GO:0010667(negative regulation of cardiac muscle cell apoptotic process);GO:0015866(ADP transport);GO:0015867(ATP transport);GO:0016020(membrane);GO:0016021(integral component of …	04020(Calcium signaling pathway);04022(cGMP - PKG signaling pathway);05012(Parkinson's disease);05016(Huntington's disease);05166(HTLV-I infection)	K05863	NA
4	ENSMUSG00000000563	Atp5f1	4.48386	3.4605	0.373762	2.96739e-73	8.30809e-69	ATP synthase, H+ transporting, mitochondrial F0 complex, subunit B1 [Source:MGI Symbol;Acc:MGI:1100495]	GO:0000276(mitochondrial proton-transporting ATP synthase complex, coupling factor F(o));GO:0005654(nucleoplasm);GO:0005739(mitochondrion);GO:0005743(mitochondrial inner membrane);GO:0005753(mitochondrial proton-transporting ATP synthase complex);GO:0006811(ion transport);GO:0015078(proton transmembrane transporter activity);GO:0015986(ATP synthesis coupled proton transport);GO:0016020(membrane);…	NA	NA	NA
4	ENSMUSG00000032575	Manf	2.51612	1.89744	0.407144	7.87175e-73	2.20393e-68	mesencephalic astrocyte-derived neurotrophic factor [Source:MGI Symbol;Acc:MGI:1922090]	GO:0003674(molecular_function);GO:0005575(cellular_component);GO:0005615(extracellular space);GO:0005783(endoplasmic reticulum);GO:0048471(perinuclear region of cytoplasm)	NA	NA	NA
4	ENSMUSG00000022452	Smdt1	3.04988	2.36745	0.365419	2.46387e-72	6.89834e-68	single-pass membrane protein with aspartate rich tail 1 [Source:MGI Symbol;Acc:MGI:1916279]	GO:0003674(molecular_function);GO:0005634(nucleus);GO:0005739(mitochondrion);GO:0005743(mitochondrial inner membrane);GO:0006811(ion transport);GO:0006816(calcium ion transport);GO:0006851(mitochondrial calcium ion transmembrane transport);GO:0016020(membrane);GO:0016021(integral component of membrane);GO:0031305(integral component of mitochondrial inner membrane);GO:0036444(calcium import into t…	NA	NA	NA
4	ENSMUSG00000004040	Stat3	2.44331	1.89198	0.368942	4.07857e-72	1.14192e-67	signal transducer and activator of transcription 3 [Source:MGI Symbol;Acc:MGI:103038]	GO:0000790(nuclear chromatin);GO:0000978(RNA polymerase II proximal promoter sequence-specific DNA binding);GO:0000981(RNA polymerase II transcription factor activity, sequence-specific DNA binding);GO:0001077(transcriptional activator activity, RNA polymerase II proximal promoter sequence-specific DNA binding);GO:0001103(RNA polymerase II repressing transcription factor binding);GO:0001228(trans…	NA	NA	NA
4	ENSMUSG00000098178	Gm42418	21.371	15.4911	0.46421	1.15236e-71	3.22639e-67	predicted gene, 42418 [Source:MGI Symbol;Acc:MGI:5649005]	NA	NA	NA	NA
4	ENSMUSG00000031004	Mki67	0.588312	0.443896	0.406359	1.79572e-71	5.02767e-67	antigen identified by monoclonal antibody Ki 67 [Source:MGI Symbol;Acc:MGI:106035]	GO:0000166(nucleotide binding);GO:0000775(chromosome, centromeric region);GO:0000793(condensed chromosome);GO:0003677(DNA binding);GO:0005524(ATP binding);GO:0005634(nucleus);GO:0005694(chromosome);GO:0005730(nucleolus);GO:0005737(cytoplasm);GO:0007049(cell cycle);GO:0007088(regulation of mitotic nuclear division);GO:0008022(protein C-terminus binding);GO:0008283(cell proliferation);GO:0016604(nu…	NA	NA	NA
4	ENSMUSG00000024048	Myl12a	6.96226	5.39575	0.367733	3.28456e-71	9.1961e-67	myosin, light chain 12A, regulatory, non-sarcomeric [Source:MGI Symbol;Acc:MGI:1914518]	GO:0001725(stress fiber);GO:0005509(calcium ion binding);GO:0005515(protein binding);GO:0008360(regulation of cell shape);GO:0016460(myosin II complex);GO:0030018(Z disc);GO:0032991(protein-containing complex);GO:0035254(glutamate receptor binding);GO:0072659(protein localization to plasma membrane);GO:0099738(cell cortex region)	04810(Regulation of actin cytoskeleton);04510(Focal adhesion);04530(Tight junction);04611(Platelet activation);04670(Leukocyte transendothelial migration)	K12757	NA
4	ENSMUSG00000017716	Birc5	0.625345	0.460758	0.440645	9.66498e-71	2.706e-66	baculoviral IAP repeat-containing 5 [Source:MGI Symbol;Acc:MGI:1203517]	GO:0000086(G2/M transition of mitotic cell cycle);GO:0000226(microtubule cytoskeleton organization);GO:0000228(nuclear chromosome);GO:0000281(mitotic cytokinesis);GO:0000775(chromosome, centromeric region);GO:0000776(kinetochore);GO:0000777(condensed chromosome kinetochore);GO:0004842(ubiquitin-protein transferase activity);GO:0004869(cysteine-type endopeptidase inhibitor activity);GO:0005515(pro…	NA	NA	NA
4	ENSMUSG00000030793	Pycard	3.14964	2.40256	0.390612	1.29639e-70	3.62962e-66	PYD and CARD domain containing [Source:MGI Symbol;Acc:MGI:1931465]	GO:0001773(myeloid dendritic cell activation);GO:0002020(protease binding);GO:0002218(activation of innate immune response);GO:0002230(positive regulation of defense response to virus by host);GO:0002277(myeloid dendritic cell activation involved in immune response);GO:0002376(immune system process);GO:0002588(positive regulation of antigen processing and presentation of peptide antigen via MHC c…	04621(NOD-like receptor signaling pathway);04623(Cytosolic DNA-sensing pathway);05132(Salmonella infection);05133(Pertussis);05134(Legionellosis);05164(Influenza A)	K12799	NA
4	ENSMUSG00000018770	Atp5g3	3.91702	3.04604	0.362822	2.72392e-70	7.62643e-66	ATP synthase, H+ transporting, mitochondrial F0 complex, subunit C3 (subunit 9) [Source:MGI Symbol;Acc:MGI:2442035]	GO:0000276(mitochondrial proton-transporting ATP synthase complex, coupling factor F(o));GO:0005739(mitochondrion);GO:0006811(ion transport);GO:0008289(lipid binding);GO:0015078(proton transmembrane transporter activity);GO:0015986(ATP synthesis coupled proton transport);GO:0015991(ATP hydrolysis coupled proton transport);GO:0016020(membrane);GO:0016021(integral component of membrane);GO:0031966(…	00190(Oxidative phosphorylation);05010(Alzheimer's disease);05012(Parkinson's disease);05016(Huntington's disease)	K02128	NA
4	ENSMUSG00000078812	Eif5a	7.37573	5.71728	0.367456	1.19996e-66	3.35966e-62	eukaryotic translation initiation factor 5A [Source:MGI Symbol;Acc:MGI:106248]	GO:0003723(RNA binding);GO:0003746(translation elongation factor activity);GO:0005634(nucleus);GO:0005642(annulate lamellae);GO:0005643(nuclear pore);GO:0005737(cytoplasm);GO:0005783(endoplasmic reticulum);GO:0005789(endoplasmic reticulum membrane);GO:0006406(mRNA export from nucleus);GO:0006412(translation);GO:0006414(translational elongation);GO:0006452(translational frameshifting);GO:0006611(p…	04120(Ubiquitin mediated proteolysis)	K10447	NA
4	ENSMUSG00000028832	Stmn1	1.51303	1.01159	0.580819	1.25711e-65	3.51966e-61	stathmin 1 [Source:MGI Symbol;Acc:MGI:96739]	GO:0000281(mitotic cytokinesis);GO:0005515(protein binding);GO:0005622(intracellular);GO:0005737(cytoplasm);GO:0005829(cytosol);GO:0005856(cytoskeleton);GO:0005874(microtubule);GO:0007019(microtubule depolymerization);GO:0007052(mitotic spindle organization);GO:0007275(multicellular organism development);GO:0007399(nervous system development);GO:0007409(axonogenesis);GO:0007420(brain development)…	04010(MAPK signaling pathway);05206(MicroRNAs in cancer)	K04381	NA
4	ENSMUSG00000027562	Car2	0.780447	0.56899	0.455897	3.31486e-63	9.28093e-59	carbonic anhydrase 2 [Source:MGI Symbol;Acc:MGI:88269]	GO:0001822(kidney development);GO:0002009(morphogenesis of an epithelium);GO:0004064(arylesterase activity);GO:0004089(carbonate dehydratase activity);GO:0005615(extracellular space);GO:0005737(cytoplasm);GO:0005829(cytosol);GO:0005886(plasma membrane);GO:0005902(microvillus);GO:0006885(regulation of pH);GO:0008270(zinc ion binding);GO:0009268(response to pH);GO:0010033(response to organic substa…	00910(Nitrogen metabolism);04971(Gastric acid secretion);04972(Pancreatic secretion);04976(Bile secretion);04964(Proximal tubule bicarbonate reclamation);04966(Collecting duct acid secretion)	K18245	EC:4.2.1.1
4	ENSMUSG00000051627	Hist1h1e	0.710641	0.5514	0.36602	8.2723e-63	2.31608e-58	histone cluster 1, H1e [Source:MGI Symbol;Acc:MGI:1931527]	GO:0000122(negative regulation of transcription by RNA polymerase II);GO:0000166(nucleotide binding);GO:0000786(nucleosome);GO:0000788(nuclear nucleosome);GO:0003677(DNA binding);GO:0003690(double-stranded DNA binding);GO:0005509(calcium ion binding);GO:0005515(protein binding);GO:0005524(ATP binding);GO:0005525(GTP binding);GO:0005634(nucleus);GO:0005694(chromosome);GO:0005720(nuclear heterochro…	05203(Viral carcinogenesis);05322(Systemic lupus erythematosus);05034(Alcoholism)	K11254	NA
4	ENSMUSG00000092274	Neat1	2.31987	1.80238	0.364136	8.3684e-60	2.34298e-55	nuclear paraspeckle assembly transcript 1 (non-protein coding) [Source:MGI Symbol;Acc:MGI:1914211]	NA	NA	NA	NA
4	ENSMUSG00000023132	Gzma	16.9193	5.38342	1.65208	7.17322e-45	2.00836e-40	granzyme A [Source:MGI Symbol;Acc:MGI:109266]	GO:0004252(serine-type endopeptidase activity);GO:0005576(extracellular region);GO:0005634(nucleus);GO:0006508(proteolysis);GO:0006915(apoptotic process);GO:0008233(peptidase activity);GO:0008236(serine-type peptidase activity);GO:0009617(response to bacterium);GO:0016787(hydrolase activity);GO:0019835(cytolysis);GO:0032078(negative regulation of endodeoxyribonuclease activity);GO:0042803(protein…	04080(Neuroactive ligand-receptor interaction)	K01352	EC:3.4.21.78
5	ENSMUSG00000029075	Tnfrsf4	16.1201	2.63147	2.61492	0	0	tumor necrosis factor receptor superfamily, member 4 [Source:MGI Symbol;Acc:MGI:104512]	GO:0009986(cell surface);GO:0016020(membrane);GO:0016021(integral component of membrane);GO:0042098(T cell proliferation)	04060(Cytokine-cytokine receptor interaction)	K05142	NA
5	ENSMUSG00000001020	S100a4	27.6108	6.30592	2.13045	0	0	S100 calcium binding protein A4 [Source:MGI Symbol;Acc:MGI:1330282]	GO:0003779(actin binding);GO:0005509(calcium ion binding);GO:0005515(protein binding);GO:0005634(nucleus);GO:0042802(identical protein binding);GO:0043005(neuron projection);GO:0043123(positive regulation of I-kappaB kinase/NF-kappaB signaling);GO:0046872(metal ion binding);GO:0046914(transition metal ion binding);GO:0048306(calcium-dependent protein binding);GO:0048471(perinuclear region of cyto…	NA	NA	NA
5	ENSMUSG00000026011	Ctla4	11.0622	2.95016	1.90678	0	0	cytotoxic T-lymphocyte-associated protein 4 [Source:MGI Symbol;Acc:MGI:88556]	GO:0005794(Golgi apparatus);GO:0005887(integral component of plasma membrane);GO:0006955(immune response);GO:0006974(cellular response to DNA damage stimulus);GO:0009897(external side of plasma membrane);GO:0016020(membrane);GO:0016021(integral component of membrane);GO:0030889(negative regulation of B cell proliferation);GO:0042130(negative regulation of T cell proliferation);GO:0043065(positive…	04514(Cell adhesion molecules (CAMs));04660(T cell receptor signaling pathway);05323(Rheumatoid arthritis);05320(Autoimmune thyroid disease)	K06538	NA
5	ENSMUSG00000030124	Lag3	8.90563	2.38283	1.90204	0	0	lymphocyte-activation gene 3 [Source:MGI Symbol;Acc:MGI:106588]	GO:0004888(transmembrane signaling receptor activity);GO:0007166(cell surface receptor signaling pathway);GO:0009897(external side of plasma membrane);GO:0016020(membrane);GO:0016021(integral component of membrane);GO:0042289(MHC class II protein binding);GO:0045085(negative regulation of interleukin-2 biosynthetic process);GO:0045954(positive regulation of natural killer cell mediated cytotoxici…	NA	NA	NA
5	ENSMUSG00000015312	Gadd45b	11.6623	3.59544	1.69761	0	0	growth arrest and DNA-damage-inducible 45 beta [Source:MGI Symbol;Acc:MGI:107776]	GO:0000185(activation of MAPKKK activity);GO:0000186(activation of MAPKK activity);GO:0005515(protein binding);GO:0005634(nucleus);GO:0005737(cytoplasm);GO:0006469(negative regulation of protein kinase activity);GO:0006915(apoptotic process);GO:0006950(response to stress);GO:0007275(multicellular organism development);GO:0030154(cell differentiation);GO:0043065(positive regulation of apoptotic pr…	04010(MAPK signaling pathway);04064(NF-kappa B signaling pathway);04068(FoxO signaling pathway);04110(Cell cycle);04210(Apoptosis);04115(p53 signaling pathway)	K04402	NA
5	ENSMUSG00000041954	Tnfrsf18	8.44369	2.61742	1.68973	0	0	tumor necrosis factor receptor superfamily, member 18 [Source:MGI Symbol;Acc:MGI:894675]	GO:0002687(positive regulation of leukocyte migration);GO:0005031(tumor necrosis factor-activated receptor activity);GO:0005515(protein binding);GO:0005576(extracellular region);GO:0005886(plasma membrane);GO:0005887(integral component of plasma membrane);GO:0006915(apoptotic process);GO:0006954(inflammatory response);GO:0006955(immune response);GO:0007275(multicellular organism development);GO:0…	04060(Cytokine-cytokine receptor interaction)	K05154	NA
5	ENSMUSG00000075602	Ly6a	17.1955	5.44556	1.65888	0	0	lymphocyte antigen 6 complex, locus A [Source:MGI Symbol;Acc:MGI:107527]	GO:0005515(protein binding);GO:0005622(intracellular);GO:0005886(plasma membrane);GO:0009617(response to bacterium);GO:0009897(external side of plasma membrane);GO:0016020(membrane);GO:0031225(anchored component of membrane)	NA	NA	NA
5	ENSMUSG00000030103	Bhlhe40	12.8964	4.28064	1.59107	0	0	basic helix-loop-helix family, member e40 [Source:MGI Symbol;Acc:MGI:1097714]	GO:0000122(negative regulation of transcription by RNA polymerase II);GO:0000981(RNA polymerase II transcription factor activity, sequence-specific DNA binding);GO:0001078(transcriptional repressor activity, RNA polymerase II proximal promoter sequence-specific DNA binding);GO:0001102(RNA polymerase II activating transcription factor binding);GO:0001191(transcriptional repressor activity, RNA pol…	04710(Circadian rhythm)	K03729	NA
5	ENSMUSG00000055435	Maf	7.07199	2.3982	1.56017	0	0	avian musculoaponeurotic fibrosarcoma oncogene homolog [Source:MGI Symbol;Acc:MGI:96909]	GO:0000122(negative regulation of transcription by RNA polymerase II);GO:0000981(RNA polymerase II transcription factor activity, sequence-specific DNA binding);GO:0001228(transcriptional activator activity, RNA polymerase II transcription regulatory region sequence-specific DNA binding);GO:0001816(cytokine production);GO:0002088(lens development in camera-type eye);GO:0003677(DNA binding);GO:000…	05202(Transcriptional misregulation in cancers);05321(Inflammatiory bowel disease (IBD))	K09035	NA
5	ENSMUSG00000089929	Bcl2a1b	9.82059	3.45759	1.50604	0	0	B cell leukemia/lymphoma 2 related protein A1b [Source:MGI Symbol;Acc:MGI:1278326]	GO:0001836(release of cytochrome c from mitochondria);GO:0005741(mitochondrial outer membrane);GO:0008053(mitochondrial fusion);GO:0008630(intrinsic apoptotic signaling pathway in response to DNA damage);GO:0015267(channel activity);GO:0042803(protein homodimerization activity);GO:0042981(regulation of apoptotic process);GO:0043065(positive regulation of apoptotic process);GO:0043066(negative reg…	04064(NF-kappa B signaling pathway);04210(Apoptosis);05202(Transcriptional misregulation in cancers)	K02162	NA
5	ENSMUSG00000099974	Bcl2a1d	6.02894	2.19836	1.45547	0	0	B cell leukemia/lymphoma 2 related protein A1d [Source:MGI Symbol;Acc:MGI:1278325]	GO:0001836(release of cytochrome c from mitochondria);GO:0005741(mitochondrial outer membrane);GO:0008053(mitochondrial fusion);GO:0008630(intrinsic apoptotic signaling pathway in response to DNA damage);GO:0015267(channel activity);GO:0030217(T cell differentiation);GO:0042803(protein homodimerization activity);GO:0042981(regulation of apoptotic process);GO:0043027(cysteine-type endopeptidase in…	NA	NA	NA
5	ENSMUSG00000075010	AW112010	58.0779	21.1909	1.45455	0	0	expressed sequence AW112010 [Source:MGI Symbol;Acc:MGI:2147706]	NA	NA	NA	NA
5	ENSMUSG00000020077	Srgn	48.9352	18.1827	1.42831	0	0	serglycin [Source:MGI Symbol;Acc:MGI:97756]	GO:0000139(Golgi membrane);GO:0005515(protein binding);GO:0005518(collagen binding);GO:0005576(extracellular region);GO:0005615(extracellular space);GO:0005794(Golgi apparatus);GO:0006915(apoptotic process);GO:0008626(granzyme-mediated apoptotic signaling pathway);GO:0016485(protein processing);GO:0030502(negative regulation of bone mineralization);GO:0031214(biomineral tissue development);GO:003…	NA	NA	NA
5	ENSMUSG00000027863	Cd2	12.5538	4.83407	1.37681	0	0	CD2 antigen [Source:MGI Symbol;Acc:MGI:88320]	GO:0003823(antigen binding);GO:0005102(signaling receptor binding);GO:0005515(protein binding);GO:0005576(extracellular region);GO:0005886(plasma membrane);GO:0005911(cell-cell junction);GO:0007155(cell adhesion);GO:0009897(external side of plasma membrane);GO:0009898(cytoplasmic side of plasma membrane);GO:0009986(cell surface);GO:0016020(membrane);GO:0016021(integral component of membrane);GO:0…	04514(Cell adhesion molecules (CAMs));04640(Hematopoietic cell lineage)	K06449	NA
5	ENSMUSG00000036499	Eea1	3.49868	1.37366	1.34879	0	0	early endosome antigen 1 [Source:MGI Symbol;Acc:MGI:2442192]	GO:0003676(nucleic acid binding);GO:0005515(protein binding);GO:0005545(1-phosphatidylinositol binding);GO:0005737(cytoplasm);GO:0005768(endosome);GO:0005769(early endosome);GO:0005829(cytosol);GO:0005969(serine-pyruvate aminotransferase complex);GO:0006897(endocytosis);GO:0006906(vesicle fusion);GO:0016020(membrane);GO:0019897(extrinsic component of plasma membrane);GO:0030742(GTP-dependent prot…	04144(Endocytosis);04145(Phagosome);05152(Tuberculosis)	K12478	NA
5	ENSMUSG00000021025	Nfkbia	26.6427	10.7178	1.31373	0	0	nuclear factor of kappa light polypeptide gene enhancer in B cells inhibitor, alpha [Source:MGI Symbol;Acc:MGI:104741]	GO:0000060(protein import into nucleus, translocation);GO:0005515(protein binding);GO:0005622(intracellular);GO:0005634(nucleus);GO:0005737(cytoplasm);GO:0005829(cytosol);GO:0005886(plasma membrane);GO:0007249(I-kappaB kinase/NF-kappaB signaling);GO:0007253(cytoplasmic sequestering of NF-kappaB);GO:0008139(nuclear localization sequence binding);GO:0010468(regulation of gene expression);GO:0010745…	04064(NF-kappa B signaling pathway);04668(TNF signaling pathway);04024(cAMP signaling pathway);04210(Apoptosis);04620(Toll-like receptor signaling pathway);04621(NOD-like receptor signaling pathway);04622(RIG-I-like receptor signaling pathway);04623(Cytosolic DNA-sensing pathway);04660(T cell receptor signaling pathway);04662(B cell receptor signaling pathway);04062(Chemokine signaling pathway);0…	K04734	NA
5	ENSMUSG00000029076	Sdf4	8.59168	3.47683	1.30517	0	0	stromal cell derived factor 4 [Source:MGI Symbol;Acc:MGI:108079]	GO:0005509(calcium ion binding);GO:0005737(cytoplasm);GO:0005770(late endosome);GO:0005794(Golgi apparatus);GO:0005796(Golgi lumen);GO:0005886(plasma membrane);GO:0009650(UV protection);GO:0017156(calcium ion regulated exocytosis);GO:0021549(cerebellum development);GO:0042802(identical protein binding);GO:0045444(fat cell differentiation);GO:0045471(response to ethanol);GO:0046872(metal ion bindi…	NA	NA	NA
5	ENSMUSG00000021109	Hif1a	7.32978	3.04968	1.26511	0	0	hypoxia inducible factor 1, alpha subunit [Source:MGI Symbol;Acc:MGI:106918]	GO:0000122(negative regulation of transcription by RNA polymerase II);GO:0000981(RNA polymerase II transcription factor activity, sequence-specific DNA binding);GO:0001077(transcriptional activator activity, RNA polymerase II proximal promoter sequence-specific DNA binding);GO:0001228(transcriptional activator activity, RNA polymerase II transcription regulatory region sequence-specific DNA bindi…	04066(HIF-1 signaling pathway);04150(mTOR signaling pathway);04919(Thyroid hormone signaling pathway);05200(Pathways in cancer);05230(Central carbon metabolism in cancer);05231(Choline metabolism in cancer);05205(Proteoglycans in cancer);05211(Renal cell carcinoma)	K08268	NA
5	ENSMUSG00000027907	S100a11	14.152	6.29475	1.16878	0	0	S100 calcium binding protein A11 [Source:MGI Symbol;Acc:MGI:1338798]	GO:0001726(ruffle);GO:0005509(calcium ion binding);GO:0005634(nucleus);GO:0005737(cytoplasm);GO:0042127(regulation of cell proliferation);GO:0042803(protein homodimerization activity);GO:0044548(S100 protein binding);GO:0046872(metal ion binding);GO:0048306(calcium-dependent protein binding)	NA	NA	NA
5	ENSMUSG00000057666	Gapdh	25.3222	11.3333	1.15984	0	0	glyceraldehyde-3-phosphate dehydrogenase [Source:MGI Symbol;Acc:MGI:95640]	GO:0000226(microtubule cytoskeleton organization);GO:0004365(glyceraldehyde-3-phosphate dehydrogenase (NAD+) (phosphorylating) activity);GO:0005515(protein binding);GO:0005634(nucleus);GO:0005737(cytoplasm);GO:0005739(mitochondrion);GO:0005811(lipid droplet);GO:0005829(cytosol);GO:0005856(cytoskeleton);GO:0005886(plasma membrane);GO:0005975(carbohydrate metabolic process);GO:0006006(glucose metab…	NA	NA	NA
5	ENSMUSG00000032294	Pkm	9.27665	4.32771	1.1	0	0	pyruvate kinase, muscle [Source:MGI Symbol;Acc:MGI:97591]	GO:0000166(nucleotide binding);GO:0000287(magnesium ion binding);GO:0001889(liver development);GO:0001917(photoreceptor inner segment);GO:0003824(catalytic activity);GO:0004743(pyruvate kinase activity);GO:0005515(protein binding);GO:0005524(ATP binding);GO:0005634(nucleus);GO:0005737(cytoplasm);GO:0005739(mitochondrion);GO:0005829(cytosol);GO:0005929(cilium);GO:0006006(glucose metabolic process)…	01200(Carbon metabolism);01230(Biosynthesis of amino acids);00010(Glycolysis / Gluconeogenesis);00620(Pyruvate metabolism);00230(Purine metabolism)	K00873	EC:2.7.1.40
5	ENSMUSG00000073411	H2-D1	49.9163	28.6034	0.803327	0	0	histocompatibility 2, D region locus 1 [Source:MGI Symbol;Acc:MGI:95896]	GO:0001916(positive regulation of T cell mediated cytotoxicity);GO:0002376(immune system process);GO:0002474(antigen processing and presentation of peptide antigen via MHC class I);GO:0002485(antigen processing and presentation of endogenous peptide antigen via MHC class I via ER pathway, TAP-dependent);GO:0005102(signaling receptor binding);GO:0005515(protein binding);GO:0005783(endoplasmic reti…	NA	NA	NA
5	ENSMUSG00000030122	Ptms	4.94068	2.05692	1.26422	1.81314e-312	5.07643e-308	parathymosin [Source:MGI Symbol;Acc:MGI:1916452]	GO:0002376(immune system process);GO:0005829(cytosol);GO:0008150(biological_process);GO:0008270(zinc ion binding)	NA	NA	NA
5	ENSMUSG00000021591	Glrx	4.248	1.74394	1.28443	1.44903e-309	4.057e-305	glutaredoxin [Source:MGI Symbol;Acc:MGI:2135625]	GO:0005623(cell);GO:0005634(nucleus);GO:0005737(cytoplasm);GO:0005739(mitochondrion);GO:0005758(mitochondrial intermembrane space);GO:0005829(cytosol);GO:0009055(electron transfer activity);GO:0015035(protein disulfide oxidoreductase activity);GO:0015038(glutathione disulfide oxidoreductase activity);GO:0019153(protein-disulfide reductase (glutathione) activity);GO:0022900(electron transport chai…	00240(Pyrimidine metabolism);00450(Selenocompound metabolism)	K00384	EC:1.8.1.9
5	ENSMUSG00000001025	S100a6	26.3939	9.29493	1.50569	6.0031e-307	1.68075e-302	S100 calcium binding protein A6 (calcyclin) [Source:MGI Symbol;Acc:MGI:1339467]	GO:0001726(ruffle);GO:0005509(calcium ion binding);GO:0005515(protein binding);GO:0005523(tropomyosin binding);GO:0005634(nucleus);GO:0005635(nuclear envelope);GO:0005737(cytoplasm);GO:0005829(cytosol);GO:0005886(plasma membrane);GO:0008270(zinc ion binding);GO:0015075(ion transmembrane transporter activity);GO:0016020(membrane);GO:0031234(extrinsic component of cytoplasmic side of plasma membran…	NA	NA	NA
5	ENSMUSG00000027456	Sdcbp2	2.279	1.08739	1.06753	1.06713e-293	2.98775e-289	syndecan binding protein (syntenin) 2 [Source:MGI Symbol;Acc:MGI:2385156]	GO:0005546(phosphatidylinositol-4,5-bisphosphate binding);GO:0005634(nucleus);GO:0005654(nucleoplasm);GO:0005730(nucleolus);GO:0005737(cytoplasm);GO:0005886(plasma membrane);GO:0008022(protein C-terminus binding);GO:0008283(cell proliferation);GO:0008289(lipid binding);GO:0016020(membrane);GO:0016607(nuclear speck);GO:0042802(identical protein binding);GO:0042803(protein homodimerization activity…	NA	NA	NA
5	ENSMUSG00000061232	H2-K1	55.3074	33.9566	0.70378	4.82862e-290	1.35192e-285	histocompatibility 2, K1, K region [Source:MGI Symbol;Acc:MGI:95904]	GO:0001916(positive regulation of T cell mediated cytotoxicity);GO:0002376(immune system process);GO:0002474(antigen processing and presentation of peptide antigen via MHC class I);GO:0002485(antigen processing and presentation of endogenous peptide antigen via MHC class I via ER pathway, TAP-dependent);GO:0005102(signaling receptor binding);GO:0005515(protein binding);GO:0005783(endoplasmic reti…	04514(Cell adhesion molecules (CAMs));04144(Endocytosis);04145(Phagosome);04650(Natural killer cell mediated cytotoxicity);04612(Antigen processing and presentation);05203(Viral carcinogenesis);05320(Autoimmune thyroid disease);05330(Allograft rejection);05332(Graft-versus-host disease);05416(Viral myocarditis);04940(Type I diabetes mellitus);05166(HTLV-I infection);05168(Herpes simplex infection…	K06751	NA
5	ENSMUSG00000002033	Cd3g	31.033	17.0681	0.862496	2.09821e-286	5.87456e-282	CD3 antigen, gamma polypeptide [Source:MGI Symbol;Acc:MGI:88333]	GO:0002250(adaptive immune response);GO:0002376(immune system process);GO:0004888(transmembrane signaling receptor activity);GO:0005515(protein binding);GO:0007163(establishment or maintenance of cell polarity);GO:0007166(cell surface receptor signaling pathway);GO:0015031(protein transport);GO:0016020(membrane);GO:0016021(integral component of membrane);GO:0042105(alpha-beta T cell receptor comp…	04640(Hematopoietic cell lineage);04660(T cell receptor signaling pathway);05166(HTLV-I infection);05162(Measles);05142(Chagas disease (American trypanosomiasis))	K06452	NA
5	ENSMUSG00000034266	Batf	4.07701	1.80064	1.179	7.16529e-285	2.00614e-280	basic leucine zipper transcription factor, ATF-like [Source:MGI Symbol;Acc:MGI:1859147]	GO:0000978(RNA polymerase II proximal promoter sequence-specific DNA binding);GO:0001077(transcriptional activator activity, RNA polymerase II proximal promoter sequence-specific DNA binding);GO:0001816(cytokine production);GO:0002320(lymphoid progenitor cell differentiation);GO:0003677(DNA binding);GO:0003700(DNA binding transcription factor activity);GO:0005515(protein binding);GO:0005634(nucle…	05166(HTLV-I infection)	K09032	NA
5	ENSMUSG00000029401	Rilpl2	4.89029	2.09125	1.22556	2.51629e-282	7.04511e-278	Rab interacting lysosomal protein-like 2 [Source:MGI Symbol;Acc:MGI:1933112]	GO:0003382(epithelial cell morphogenesis);GO:0005737(cytoplasm);GO:0005813(centrosome);GO:0005815(microtubule organizing center);GO:0005829(cytosol);GO:0005856(cytoskeleton);GO:0005929(cilium);GO:0015031(protein transport);GO:0016020(membrane);GO:0031267(small GTPase binding);GO:0036064(ciliary basal body);GO:0042802(identical protein binding);GO:0042995(cell projection);GO:0046983(protein dimeri…	04145(Phagosome);05132(Salmonella infection)	K13883	NA
5	ENSMUSG00000054065	Pkp3	4.12512	1.85813	1.15059	2.20206e-278	6.16531e-274	plakophilin 3 [Source:MGI Symbol;Acc:MGI:1891830]	GO:0002159(desmosome assembly);GO:0005515(protein binding);GO:0005634(nucleus);GO:0005654(nucleoplasm);GO:0005886(plasma membrane);GO:0005914(spot adherens junction);GO:0007155(cell adhesion);GO:0010628(positive regulation of gene expression);GO:0019899(enzyme binding);GO:0030054(cell junction);GO:0030057(desmosome);GO:0045294(alpha-catenin binding);GO:0050839(cell adhesion molecule binding);GO:0…	05412(Arrhythmogenic right ventricular cardiomyopathy (ARVC))	K12642	NA
5	ENSMUSG00000023274	Cd4	3.50387	1.63705	1.09785	6.5604e-276	1.83678e-271	CD4 antigen [Source:MGI Symbol;Acc:MGI:88335]	GO:0001816(cytokine production);GO:0001934(positive regulation of protein phosphorylation);GO:0002250(adaptive immune response);GO:0002376(immune system process);GO:0005515(protein binding);GO:0005788(endoplasmic reticulum lumen);GO:0005789(endoplasmic reticulum membrane);GO:0005886(plasma membrane);GO:0005887(integral component of plasma membrane);GO:0006948(induction by virus of host cell-cell …	04514(Cell adhesion molecules (CAMs));04640(Hematopoietic cell lineage);04612(Antigen processing and presentation);04660(T cell receptor signaling pathway);05340(Primary immunodeficiency)	K06454	NA
5	ENSMUSG00000021939	Ctsb	5.47002	2.48369	1.13906	2.2802e-267	6.3841e-263	cathepsin B [Source:MGI Symbol;Acc:MGI:88561]	GO:0004175(endopeptidase activity);GO:0004197(cysteine-type endopeptidase activity);GO:0005518(collagen binding);GO:0005576(extracellular region);GO:0005615(extracellular space);GO:0005730(nucleolus);GO:0005737(cytoplasm);GO:0005739(mitochondrion);GO:0005764(lysosome);GO:0005901(caveola);GO:0006508(proteolysis);GO:0008233(peptidase activity);GO:0008234(cysteine-type peptidase activity);GO:0009897…	04142(Lysosome);04210(Apoptosis);04612(Antigen processing and presentation);04924(Renin secretion)	K01363	EC:3.4.22.1
5	ENSMUSG00000030695	Aldoa	7.11293	3.49601	1.02473	3.49777e-266	9.79304e-262	aldolase A, fructose-bisphosphate [Source:MGI Symbol;Acc:MGI:87994]	GO:0002020(protease binding);GO:0003824(catalytic activity);GO:0004332(fructose-bisphosphate aldolase activity);GO:0005615(extracellular space);GO:0005720(nuclear heterochromatin);GO:0005737(cytoplasm);GO:0005739(mitochondrion);GO:0005829(cytosol);GO:0006000(fructose metabolic process);GO:0006096(glycolytic process);GO:0006754(ATP biosynthetic process);GO:0006941(striated muscle contraction);GO:0…	01200(Carbon metabolism);01230(Biosynthesis of amino acids);00010(Glycolysis / Gluconeogenesis);00030(Pentose phosphate pathway);00051(Fructose and mannose metabolism);04066(HIF-1 signaling pathway)	K01623	EC:4.1.2.13
5	ENSMUSG00000041481	Serpina3g	5.1318	2.06872	1.31073	8.0482e-263	2.25334e-258	serine (or cysteine) peptidase inhibitor, clade A, member 3G [Source:MGI Symbol;Acc:MGI:105046]	GO:0005615(extracellular space)	04610(Complement and coagulation cascades)	K03913	NA
5	ENSMUSG00000055170	Ifng	12.6516	4.06942	1.63642	5.60432e-260	1.5691e-255	interferon gamma [Source:MGI Symbol;Acc:MGI:107656]	GO:0000060(protein import into nucleus, translocation);GO:0000122(negative regulation of transcription by RNA polymerase II);GO:0001781(neutrophil apoptotic process);GO:0001934(positive regulation of protein phosphorylation);GO:0002026(regulation of the force of heart contraction);GO:0002250(adaptive immune response);GO:0002302(CD8-positive, alpha-beta T cell differentiation involved in immune re…	03050(Proteasome);04350(TGF-beta signaling pathway);04630(Jak-STAT signaling pathway);04066(HIF-1 signaling pathway);04060(Cytokine-cytokine receptor interaction);04140(Regulation of autophagy);04650(Natural killer cell mediated cytotoxicity);04612(Antigen processing and presentation);04660(T cell receptor signaling pathway);04380(Osteoclast differentiation);05322(Systemic lupus erythematosus);05…	K04687	NA
5	ENSMUSG00000019505	Ubb	48.8126	31.2974	0.641211	8.79637e-256	2.46281e-251	ubiquitin B [Source:MGI Symbol;Acc:MGI:98888]	GO:0005634(nucleus);GO:0005654(nucleoplasm);GO:0005737(cytoplasm);GO:0005739(mitochondrion);GO:0005829(cytosol);GO:0007141(male meiosis I);GO:0007144(female meiosis I);GO:0008584(male gonad development);GO:0008585(female gonad development);GO:0021888(hypothalamus gonadotrophin-releasing hormone neuron development);GO:0043005(neuron projection);GO:0043025(neuronal cell body);GO:0043209(myelin shea…	03320(PPAR signaling pathway)	K08770	NA
5	ENSMUSG00000004612	Nkg7	34.72	13.7486	1.33648	1.15538e-255	3.23483e-251	natural killer cell group 7 sequence [Source:MGI Symbol;Acc:MGI:1931250]	GO:0016020(membrane);GO:0016021(integral component of membrane)	NA	NA	NA
5	ENSMUSG00000026358	Rgs1	14.4712	5.54343	1.38433	3.59119e-254	1.00546e-249	regulator of G-protein signaling 1 [Source:MGI Symbol;Acc:MGI:1354694]	GO:0001965(G-protein alpha-subunit binding);GO:0005096(GTPase activator activity);GO:0005737(cytoplasm);GO:0005829(cytosol);GO:0005886(plasma membrane);GO:0007165(signal transduction);GO:0007186(G-protein coupled receptor signaling pathway);GO:0008277(regulation of G-protein coupled receptor protein signaling pathway);GO:0009968(negative regulation of signal transduction);GO:0016020(membrane);GO:…	NA	NA	NA
5	ENSMUSG00000016529	Il10	4.77837	1.57741	1.59896	5.3375e-254	1.49439e-249	interleukin 10 [Source:MGI Symbol;Acc:MGI:96537]	GO:0001818(negative regulation of cytokine production);GO:0001938(positive regulation of endothelial cell proliferation);GO:0002237(response to molecule of bacterial origin);GO:0002740(negative regulation of cytokine secretion involved in immune response);GO:0002875(negative regulation of chronic inflammatory response to antigenic stimulus);GO:0002904(positive regulation of B cell apoptotic proce…	04630(Jak-STAT signaling pathway);04068(FoxO signaling pathway);04060(Cytokine-cytokine receptor interaction);04660(T cell receptor signaling pathway);04672(Intestinal immune network for IgA production);05310(Asthma);05322(Systemic lupus erythematosus);05320(Autoimmune thyroid disease);05321(Inflammatiory bowel disease (IBD));05330(Allograft rejection);05133(Pertussis);05150(Staphylococcus aureus…	K05443	NA
5	ENSMUSG00000011179	Odc1	10.5863	4.41047	1.26319	9.0076e-254	2.52195e-249	ornithine decarboxylase, structural 1 [Source:MGI Symbol;Acc:MGI:97402]	GO:0001822(kidney development);GO:0003824(catalytic activity);GO:0004586(ornithine decarboxylase activity);GO:0005737(cytoplasm);GO:0005829(cytosol);GO:0006595(polyamine metabolic process);GO:0006596(polyamine biosynthetic process);GO:0008284(positive regulation of cell proliferation);GO:0009446(putrescine biosynthetic process);GO:0009615(response to virus);GO:0016829(lyase activity);GO:0016831(c…	NA	NA	NA
5	ENSMUSG00000027718	Il21	1.5209	0.807324	0.91371	3.47938e-246	9.74156e-242	interleukin 21 [Source:MGI Symbol;Acc:MGI:1890474]	GO:0001783(B cell apoptotic process);GO:0001819(positive regulation of cytokine production);GO:0002729(positive regulation of natural killer cell cytokine production);GO:0005125(cytokine activity);GO:0005126(cytokine receptor binding);GO:0005134(interleukin-2 receptor binding);GO:0005576(extracellular region);GO:0005615(extracellular space);GO:0005622(intracellular);GO:0006955(immune response);GO…	04630(Jak-STAT signaling pathway);04060(Cytokine-cytokine receptor interaction);05321(Inflammatiory bowel disease (IBD))	K05434	NA
5	ENSMUSG00000063229	Ldha	10.4237	5.3149	0.971759	4.90027e-242	1.37198e-237	lactate dehydrogenase A [Source:MGI Symbol;Acc:MGI:96759]	GO:0001666(response to hypoxia);GO:0003824(catalytic activity);GO:0004457(lactate dehydrogenase activity);GO:0004459(L-lactate dehydrogenase activity);GO:0005515(protein binding);GO:0005737(cytoplasm);GO:0005739(mitochondrion);GO:0005829(cytosol);GO:0005975(carbohydrate metabolic process);GO:0006089(lactate metabolic process);GO:0007584(response to nutrient);GO:0009749(response to glucose);GO:001…	00010(Glycolysis / Gluconeogenesis);00620(Pyruvate metabolism);00640(Propanoate metabolism);00270(Cysteine and methionine metabolism);04922(Glucagon signaling pathway)	K00016	EC:1.1.1.27
5	ENSMUSG00000050335	Lgals3	6.493	2.46591	1.39677	1.03604e-234	2.90072e-230	lectin, galactose binding, soluble 3 [Source:MGI Symbol;Acc:MGI:96778]	GO:0001772(immunological synapse);GO:0002548(monocyte chemotaxis);GO:0005634(nucleus);GO:0005737(cytoplasm);GO:0005743(mitochondrial inner membrane);GO:0019863(IgE binding);GO:0030246(carbohydrate binding);GO:0030593(neutrophil chemotaxis);GO:0030855(epithelial cell differentiation);GO:0042056(chemoattractant activity);GO:0042129(regulation of T cell proliferation);GO:0043236(laminin binding);GO:…	NA	NA	NA
5	ENSMUSG00000033685	Ucp2	7.40488	3.86678	0.937346	9.4602e-231	2.64867e-226	uncoupling protein 2 (mitochondrial, proton carrier) [Source:MGI Symbol;Acc:MGI:109354]	GO:0000303(response to superoxide);GO:0001666(response to hypoxia);GO:0005737(cytoplasm);GO:0005739(mitochondrion);GO:0005743(mitochondrial inner membrane);GO:0006839(mitochondrial transport);GO:0007565(female pregnancy);GO:0007568(aging);GO:0009409(response to cold);GO:0009749(response to glucose);GO:0010942(positive regulation of cell death);GO:0016020(membrane);GO:0016021(integral component of…	NA	NA	NA
5	ENSMUSG00000035021	Baz1a	4.25262	2.10728	1.01297	4.21863e-226	1.18113e-221	bromodomain adjacent to zinc finger domain 1A [Source:MGI Symbol;Acc:MGI:1309478]	GO:0000228(nuclear chromosome);GO:0005634(nucleus);GO:0006261(DNA-dependent DNA replication);GO:0006338(chromatin remodeling);GO:0006351(transcription, DNA-templated);GO:0006355(regulation of transcription, DNA-templated);GO:0008623(CHRAC);GO:0046872(metal ion binding)	00230(Purine metabolism);00240(Pyrimidine metabolism);03020(RNA polymerase)	K03018	EC:2.7.7.6
5	ENSMUSG00000026475	Rgs16	3.14142	1.40884	1.15691	3.47527e-223	9.73005e-219	regulator of G-protein signaling 16 [Source:MGI Symbol;Acc:MGI:108407]	GO:0005096(GTPase activator activity);GO:0005515(protein binding);GO:0005737(cytoplasm);GO:0005886(plasma membrane);GO:0007186(G-protein coupled receptor signaling pathway);GO:0009968(negative regulation of signal transduction);GO:0016020(membrane);GO:0031224(intrinsic component of membrane);GO:0043547(positive regulation of GTPase activity);GO:0045121(membrane raft)	04360(Axon guidance)	K07524	NA
5	ENSMUSG00000062825	Actg1	47.9815	27.3538	0.810739	8.66932e-222	2.42724e-217	actin, gamma, cytoplasmic 1 [Source:MGI Symbol;Acc:MGI:87906]	GO:0000166(nucleotide binding);GO:0005200(structural constituent of cytoskeleton);GO:0005515(protein binding);GO:0005522(profilin binding);GO:0005524(ATP binding);GO:0005737(cytoplasm);GO:0005829(cytosol);GO:0005856(cytoskeleton);GO:0005884(actin filament);GO:0005886(plasma membrane);GO:0005925(focal adhesion);GO:0015629(actin cytoskeleton);GO:0030016(myofibril);GO:0031625(ubiquitin protein ligas…	04015(Rap1 signaling pathway);04390(Hippo signaling pathway);04145(Phagosome);04810(Regulation of actin cytoskeleton);04210(Apoptosis);04510(Focal adhesion);04520(Adherens junction);04530(Tight junction);04611(Platelet activation);04670(Leukocyte transendothelial migration);04921(Oxytocin signaling pathway);04919(Thyroid hormone signaling pathway);05205(Proteoglycans in cancer);05410(Hypertrophic…	K05692	NA
5	ENSMUSG00000032231	Anxa2	4.71694	2.13985	1.14034	3.04592e-218	8.52798e-214	annexin A2 [Source:MGI Symbol;Acc:MGI:88246]	GO:0001525(angiogenesis);GO:0001726(ruffle);GO:0001765(membrane raft assembly);GO:0001921(positive regulation of receptor recycling);GO:0001934(positive regulation of protein phosphorylation);GO:0002020(protease binding);GO:0004859(phospholipase inhibitor activity);GO:0005509(calcium ion binding);GO:0005515(protein binding);GO:0005544(calcium-dependent phospholipid binding);GO:0005546(phosphatidy…	NA	NA	NA
5	ENSMUSG00000022205	Sub1	19.9735	11.6612	0.776368	3.13079e-218	8.76558e-214	SUB1 homolog (S. cerevisiae) [Source:MGI Symbol;Acc:MGI:104811]	GO:0001205(transcriptional activator activity, RNA polymerase II distal enhancer sequence-specific DNA binding);GO:0003677(DNA binding);GO:0003678(DNA helicase activity);GO:0003690(double-stranded DNA binding);GO:0003697(single-stranded DNA binding);GO:0003713(transcription coactivator activity);GO:0005634(nucleus);GO:0005667(transcription factor complex);GO:0005730(nucleolus);GO:0006351(transcri…	NA	NA	NA
5	ENSMUSG00000024772	Ehd1	2.66255	1.35424	0.975324	2.69126e-216	7.53498e-212	EH-domain containing 1 [Source:MGI Symbol;Acc:MGI:1341878]	GO:0000166(nucleotide binding);GO:0005509(calcium ion binding);GO:0005515(protein binding);GO:0005524(ATP binding);GO:0005525(GTP binding);GO:0005768(endosome);GO:0005769(early endosome);GO:0005811(lipid droplet);GO:0005886(plasma membrane);GO:0005929(cilium);GO:0006886(intracellular protein transport);GO:0006897(endocytosis);GO:0010008(endosome membrane);GO:0010886(positive regulation of cholest…	04144(Endocytosis)	K12483	NA
5	ENSMUSG00000026285	Pdcd1	3.22675	1.48567	1.11897	1.33998e-211	3.75166e-207	programmed cell death 1 [Source:MGI Symbol;Acc:MGI:104879]	GO:0002376(immune system process);GO:0002644(negative regulation of tolerance induction);GO:0005515(protein binding);GO:0005886(plasma membrane);GO:0006915(apoptotic process);GO:0009897(external side of plasma membrane);GO:0016020(membrane);GO:0016021(integral component of membrane);GO:0043065(positive regulation of apoptotic process);GO:0043066(negative regulation of apoptotic process);GO:007023…	04514(Cell adhesion molecules (CAMs));04660(T cell receptor signaling pathway)	K06744	NA
5	ENSMUSG00000026117	Zap70	4.35556	2.31342	0.912833	1.86423e-211	5.21947e-207	zeta-chain (TCR) associated protein kinase [Source:MGI Symbol;Acc:MGI:99613]	GO:0000166(nucleotide binding);GO:0001772(immunological synapse);GO:0001784(phosphotyrosine residue binding);GO:0002250(adaptive immune response);GO:0002376(immune system process);GO:0004672(protein kinase activity);GO:0004713(protein tyrosine kinase activity);GO:0004715(non-membrane spanning protein tyrosine kinase activity);GO:0005102(signaling receptor binding);GO:0005515(protein binding);GO:0…	04014(Ras signaling pathway);04064(NF-kappa B signaling pathway);04650(Natural killer cell mediated cytotoxicity);04660(T cell receptor signaling pathway);05340(Primary immunodeficiency)	K07360	EC:2.7.10.2
5	ENSMUSG00000031933	Izumo1r	3.98414	1.84217	1.11286	4.73772e-207	1.32647e-202	IZUMO1 receptor, JUNO [Source:MGI Symbol;Acc:MGI:1929185]	GO:0005515(protein binding);GO:0005886(plasma membrane);GO:0007155(cell adhesion);GO:0007165(signal transduction);GO:0007338(single fertilization);GO:0007342(fusion of sperm to egg plasma membrane involved in single fertilization);GO:0016020(membrane);GO:0031225(anchored component of membrane);GO:0035036(sperm-egg recognition);GO:0038023(signaling receptor activity)	04144(Endocytosis)	K13649	NA
5	ENSMUSG00000068220	Lgals1	16.9598	7.82087	1.11672	3.9283e-203	1.09984e-198	lectin, galactose binding, soluble 1 [Source:MGI Symbol;Acc:MGI:96777]	GO:0002317(plasma cell differentiation);GO:0005515(protein binding);GO:0005534(galactose binding);GO:0005576(extracellular region);GO:0005615(extracellular space);GO:0005622(intracellular);GO:0005634(nucleus);GO:0005737(cytoplasm);GO:0005829(cytosol);GO:0006915(apoptotic process);GO:0007157(heterophilic cell-cell adhesion via plasma membrane cell adhesion molecules);GO:0009986(cell surface);GO:00…	NA	NA	NA
5	ENSMUSG00000079227	Ccr5	1.93452	1.01846	0.925581	1.97219e-200	5.52173e-196	chemokine (C-C motif) receptor 5 [Source:MGI Symbol;Acc:MGI:107182]	GO:0000165(MAPK cascade);GO:0003779(actin binding);GO:0004930(G-protein coupled receptor activity);GO:0004950(chemokine receptor activity);GO:0005737(cytoplasm);GO:0005768(endosome);GO:0005886(plasma membrane);GO:0006816(calcium ion transport);GO:0006935(chemotaxis);GO:0006952(defense response);GO:0006954(inflammatory response);GO:0006955(immune response);GO:0007165(signal transduction);GO:000718…	NA	NA	NA
5	ENSMUSG00000026009	Icos	3.7323	1.81322	1.04151	6.50282e-200	1.82066e-195	inducible T cell co-stimulator [Source:MGI Symbol;Acc:MGI:1858745]	GO:0002517(T cell tolerance induction);GO:0005515(protein binding);GO:0005887(integral component of plasma membrane);GO:0009897(external side of plasma membrane);GO:0016020(membrane);GO:0016021(integral component of membrane);GO:0031295(T cell costimulation);GO:0098609(cell-cell adhesion)	04514(Cell adhesion molecules (CAMs));04660(T cell receptor signaling pathway);04672(Intestinal immune network for IgA production);05340(Primary immunodeficiency)	K06713	NA
5	ENSMUSG00000018293	Pfn1	49.8851	32.3593	0.624427	6.06001e-196	1.69668e-191	profilin 1 [Source:MGI Symbol;Acc:MGI:97549]	GO:0000774(adenyl-nucleotide exchange factor activity);GO:0001843(neural tube closure);GO:0003779(actin binding);GO:0003785(actin monomer binding);GO:0005102(signaling receptor binding);GO:0005515(protein binding);GO:0005546(phosphatidylinositol-4,5-bisphosphate binding);GO:0005576(extracellular region);GO:0005615(extracellular space);GO:0005634(nucleus);GO:0005737(cytoplasm);GO:0005829(cytosol);…	04015(Rap1 signaling pathway);04810(Regulation of actin cytoskeleton);05132(Salmonella infection)	K05759	NA
5	ENSMUSG00000033220	Rac2	17.2961	10.8663	0.670587	5.59205e-194	1.56566e-189	Rac family small GTPase 2 [Source:MGI Symbol;Acc:MGI:97846]	GO:0000166(nucleotide binding);GO:0003924(GTPase activity);GO:0005525(GTP binding);GO:0005622(intracellular);GO:0005635(nuclear envelope);GO:0005737(cytoplasm);GO:0005829(cytosol);GO:0005884(actin filament);GO:0006935(chemotaxis);GO:0007015(actin filament organization);GO:0007186(G-protein coupled receptor signaling pathway);GO:0007264(small GTPase mediated signal transduction);GO:0008284(positiv…	04014(Ras signaling pathway);04015(Rap1 signaling pathway);04010(MAPK signaling pathway);04310(Wnt signaling pathway);04370(VEGF signaling pathway);04071(Sphingolipid signaling pathway);04024(cAMP signaling pathway);04810(Regulation of actin cytoskeleton);04510(Focal adhesion);04520(Adherens junction);04650(Natural killer cell mediated cytotoxicity);04662(B cell receptor signaling pathway);04664(…	K07860	NA
5	ENSMUSG00000009687	Fxyd5	14.9041	9.42278	0.66148	2.36495e-191	6.6214e-187	FXYD domain-containing ion transport regulator 5 [Source:MGI Symbol;Acc:MGI:1201785]	GO:0003779(actin binding);GO:0005216(ion channel activity);GO:0005887(integral component of plasma membrane);GO:0006811(ion transport);GO:0016020(membrane);GO:0016021(integral component of membrane);GO:0017080(sodium channel regulator activity);GO:0034220(ion transmembrane transport);GO:0045296(cadherin binding);GO:2000649(regulation of sodium ion transmembrane transporter activity)	NA	NA	NA
5	ENSMUSG00000043931	Gimap7	4.44828	2.27969	0.964408	1.13433e-190	3.17591e-186	GTPase, IMAP family member 7 [Source:MGI Symbol;Acc:MGI:1349657]	GO:0003924(GTPase activity);GO:0005525(GTP binding);GO:0005811(lipid droplet);GO:0005829(cytosol);GO:0042802(identical protein binding);GO:0042803(protein homodimerization activity);GO:0043231(intracellular membrane-bounded organelle);GO:0046039(GTP metabolic process)	NA	NA	NA
5	ENSMUSG00000066363	Serpina3f	1.25592	0.733213	0.776446	2.3934e-186	6.70104e-182	serine (or cysteine) peptidase inhibitor, clade A, member 3F [Source:MGI Symbol;Acc:MGI:2182838]	GO:0004867(serine-type endopeptidase inhibitor activity);GO:0005615(extracellular space);GO:0009617(response to bacterium);GO:0010466(negative regulation of peptidase activity);GO:0010951(negative regulation of endopeptidase activity);GO:0030414(peptidase inhibitor activity);GO:0034097(response to cytokine);GO:0043434(response to peptide hormone)	NA	NA	NA
5	ENSMUSG00000007041	Clic1	10.5903	6.44184	0.717195	1.83588e-181	5.14011e-177	chloride intracellular channel 1 [Source:MGI Symbol;Acc:MGI:2148924]	GO:0005244(voltage-gated ion channel activity);GO:0005254(chloride channel activity);GO:0005634(nucleus);GO:0005635(nuclear envelope);GO:0005737(cytoplasm);GO:0005739(mitochondrion);GO:0005886(plasma membrane);GO:0006811(ion transport);GO:0006821(chloride transport);GO:0016020(membrane);GO:0016021(integral component of membrane);GO:0031965(nuclear membrane);GO:0034220(ion transmembrane transport)…	NA	NA	NA
5	ENSMUSG00000049775	Tmsb4x	256.06	176.133	0.539811	2.59158e-181	7.25591e-177	thymosin, beta 4, X chromosome [Source:MGI Symbol;Acc:MGI:99510]	GO:0003779(actin binding);GO:0003785(actin monomer binding);GO:0005515(protein binding);GO:0005615(extracellular space);GO:0005634(nucleus);GO:0005737(cytoplasm);GO:0005829(cytosol);GO:0005856(cytoskeleton);GO:0007015(actin filament organization);GO:0014911(positive regulation of smooth muscle cell migration);GO:0030334(regulation of cell migration);GO:0045893(positive regulation of transcription…	NA	NA	NA
5	ENSMUSG00000016559	H3f3b	50.926	33.886	0.587712	1.75258e-177	4.90687e-173	H3 histone, family 3B [Source:MGI Symbol;Acc:MGI:1101768]	GO:0000228(nuclear chromosome);GO:0000784(nuclear chromosome, telomeric region);GO:0000786(nucleosome);GO:0000788(nuclear nucleosome);GO:0000979(RNA polymerase II core promoter sequence-specific DNA binding);GO:0000980(RNA polymerase II distal enhancer sequence-specific DNA binding);GO:0001649(osteoblast differentiation);GO:0001740(Barr body);GO:0003677(DNA binding);GO:0005634(nucleus);GO:0005654…	05202(Transcriptional misregulation in cancers);05322(Systemic lupus erythematosus);05034(Alcoholism)	K11253	NA
5	ENSMUSG00000079197	Psme2	7.57182	4.46969	0.760465	5.81798e-177	1.62892e-172	proteasome (prosome, macropain) activator subunit 2 (PA28 beta) [Source:MGI Symbol;Acc:MGI:1096365]	GO:0000502(proteasome complex);GO:0005515(protein binding);GO:0005737(cytoplasm);GO:0008537(proteasome activator complex);GO:0010950(positive regulation of endopeptidase activity);GO:0019884(antigen processing and presentation of exogenous antigen);GO:0042802(identical protein binding);GO:0061133(endopeptidase activator activity);GO:0061136(regulation of proteasomal protein catabolic process);GO:…	NA	NA	NA
5	ENSMUSG00000050732	Vamp8	4.46404	2.55764	0.803535	1.46971e-176	4.11488e-172	vesicle-associated membrane protein 8 [Source:MGI Symbol;Acc:MGI:1336882]	GO:0005737(cytoplasm);GO:0005765(lysosomal membrane);GO:0005829(cytosol);GO:0005886(plasma membrane);GO:0016020(membrane);GO:0016021(integral component of membrane);GO:0016192(vesicle-mediated transport);GO:0016240(autophagosome membrane docking);GO:0019869(chloride channel inhibitor activity);GO:0030667(secretory granule membrane);GO:0031201(SNARE complex);GO:0031902(late endosome membrane);GO:0…	04130(SNARE interactions in vesicular transport);04611(Platelet activation)	K08512	NA
5	ENSMUSG00000024338	Psmb8	9.54611	5.87659	0.699935	7.66361e-172	2.14566e-167	proteasome (prosome, macropain) subunit, beta type 8 (large multifunctional peptidase 7) [Source:MGI Symbol;Acc:MGI:1346527]	GO:0000502(proteasome complex);GO:0002376(immune system process);GO:0004175(endopeptidase activity);GO:0004298(threonine-type endopeptidase activity);GO:0005634(nucleus);GO:0005654(nucleoplasm);GO:0005737(cytoplasm);GO:0005829(cytosol);GO:0005839(proteasome core complex);GO:0006508(proteolysis);GO:0008233(peptidase activity);GO:0016787(hydrolase activity);GO:0019774(proteasome core complex, beta-…	03050(Proteasome)	K02740	EC:3.4.25.1
5	ENSMUSG00000023456	Tpi1	2.74154	1.43667	0.932257	3.50455e-171	9.81203e-167	triosephosphate isomerase 1 [Source:MGI Symbol;Acc:MGI:98797]	GO:0003824(catalytic activity);GO:0004807(triose-phosphate isomerase activity);GO:0005829(cytosol);GO:0006006(glucose metabolic process);GO:0006094(gluconeogenesis);GO:0006096(glycolytic process);GO:0007275(multicellular organism development);GO:0008152(metabolic process);GO:0016853(isomerase activity);GO:0019563(glycerol catabolic process);GO:0019682(glyceraldehyde-3-phosphate metabolic process)…	NA	NA	NA
5	ENSMUSG00000000682	Cd52	34.4243	21.7171	0.664595	2.54308e-168	7.12011e-164	CD52 antigen [Source:MGI Symbol;Acc:MGI:1346088]	GO:0005886(plasma membrane);GO:0009617(response to bacterium);GO:0016020(membrane);GO:0031225(anchored component of membrane);GO:0097225(sperm midpiece)	NA	NA	NA
5	ENSMUSG00000024425	Ndfip1	3.07226	1.73077	0.827889	1.86569e-167	5.22357e-163	Nedd4 family interacting protein 1 [Source:MGI Symbol;Acc:MGI:1929601]	GO:0000139(Golgi membrane);GO:0002761(regulation of myeloid leukocyte differentiation);GO:0002829(negative regulation of type 2 immune response);GO:0005515(protein binding);GO:0005576(extracellular region);GO:0005768(endosome);GO:0005794(Golgi apparatus);GO:0005938(cell cortex);GO:0006879(cellular iron ion homeostasis);GO:0007034(vacuolar transport);GO:0010008(endosome membrane);GO:0010629(negati…	NA	NA	NA
5	ENSMUSG00000020440	Arf5	9.07183	5.83958	0.635527	4.49893e-166	1.25961e-161	ADP-ribosylation factor 5 [Source:MGI Symbol;Acc:MGI:99434]	GO:0000166(nucleotide binding);GO:0005515(protein binding);GO:0005525(GTP binding);GO:0005622(intracellular);GO:0005737(cytoplasm);GO:0005794(Golgi apparatus);GO:0005886(plasma membrane);GO:0006890(retrograde vesicle-mediated transport, Golgi to ER);GO:0015031(protein transport);GO:0016020(membrane);GO:0016192(vesicle-mediated transport);GO:0048471(perinuclear region of cytoplasm)	04144(Endocytosis)	K07940	NA
5	ENSMUSG00000012889	Podnl1	1.36448	0.813571	0.746012	5.5808e-165	1.56251e-160	podocan-like 1 [Source:MGI Symbol;Acc:MGI:2685352]	GO:0004860(protein kinase inhibitor activity);GO:0005576(extracellular region);GO:0005737(cytoplasm);GO:0006469(negative regulation of protein kinase activity);GO:0019221(cytokine-mediated signaling pathway);GO:0031012(extracellular matrix);GO:0046426(negative regulation of JAK-STAT cascade)	NA	NA	NA
5	ENSMUSG00000062593	Lilrb4a	1.45803	0.848074	0.781756	1.1418e-164	3.19681e-160	predicted gene, 49339 [Source:MGI Symbol;Acc:MGI:6121530]	GO:0002250(adaptive immune response);GO:0002376(immune system process);GO:0005886(plasma membrane);GO:0016020(membrane);GO:0016021(integral component of membrane)	NA	NA	NA
5	ENSMUSG00000018648	Dusp14	1.05044	0.654506	0.68251	1.64933e-162	4.61779e-158	dual specificity phosphatase 14 [Source:MGI Symbol;Acc:MGI:1927168]	GO:0000188(inactivation of MAPK activity);GO:0004721(phosphoprotein phosphatase activity);GO:0004725(protein tyrosine phosphatase activity);GO:0005634(nucleus);GO:0005737(cytoplasm);GO:0006470(protein dephosphorylation);GO:0008138(protein tyrosine/serine/threonine phosphatase activity);GO:0016311(dephosphorylation);GO:0016787(hydrolase activity);GO:0016791(phosphatase activity);GO:0017017(MAP kin…	04010(MAPK signaling pathway)	K04459	EC:3.1.3.16;EC:3.1.3.48
5	ENSMUSG00000027215	Cd82	4.22978	2.2774	0.8932	1.95187e-160	5.46486e-156	CD82 antigen [Source:MGI Symbol;Acc:MGI:104651]	GO:0005887(integral component of plasma membrane);GO:0007166(cell surface receptor signaling pathway);GO:0016020(membrane);GO:0016021(integral component of membrane)	04115(p53 signaling pathway)	K06509	NA
5	ENSMUSG00000068798	Rap1a	4.66213	2.76177	0.755399	1.45322e-159	4.06872e-155	RAS-related protein 1a [Source:MGI Symbol;Acc:MGI:97852]	GO:0000166(nucleotide binding);GO:0003924(GTPase activity);GO:0005515(protein binding);GO:0005525(GTP binding);GO:0005737(cytoplasm);GO:0005768(endosome);GO:0005769(early endosome);GO:0005770(late endosome);GO:0005886(plasma membrane);GO:0007165(signal transduction);GO:0007264(small GTPase mediated signal transduction);GO:0007399(nervous system development);GO:0008565(protein transporter activity…	NA	NA	NA
5	ENSMUSG00000029622	Arpc1b	10.8943	6.94214	0.650116	1.46148e-159	4.09185e-155	actin related protein 2/3 complex, subunit 1B [Source:MGI Symbol;Acc:MGI:1343142]	GO:0003779(actin binding);GO:0005200(structural constituent of cytoskeleton);GO:0005737(cytoplasm);GO:0005856(cytoskeleton);GO:0005885(Arp2/3 protein complex);GO:0015629(actin cytoskeleton);GO:0030833(regulation of actin filament polymerization);GO:0032355(response to estradiol);GO:0034314(Arp2/3 complex-mediated actin nucleation);GO:0036284(tubulobulbar complex);GO:0043627(response to estrogen);…	NA	NA	NA
5	ENSMUSG00000003948	Mmd	4.62724	2.36956	0.965535	4.64317e-158	1.3e-153	monocyte to macrophage differentiation-associated [Source:MGI Symbol;Acc:MGI:1914718]	GO:0004672(protein kinase activity);GO:0005764(lysosome);GO:0005765(lysosomal membrane);GO:0005768(endosome);GO:0005794(Golgi apparatus);GO:0006468(protein phosphorylation);GO:0016020(membrane);GO:0016021(integral component of membrane);GO:0019835(cytolysis);GO:0031902(late endosome membrane);GO:0032880(regulation of protein localization);GO:0045666(positive regulation of neuron differentiation);…	NA	NA	NA
5	ENSMUSG00000048521	Cxcr6	3.80952	1.7734	1.10309	1.62713e-157	4.55563e-153	chemokine (C-X-C motif) receptor 6 [Source:MGI Symbol;Acc:MGI:1934582]	GO:0004930(G-protein coupled receptor activity);GO:0004950(chemokine receptor activity);GO:0005886(plasma membrane);GO:0006935(chemotaxis);GO:0006954(inflammatory response);GO:0007165(signal transduction);GO:0007186(G-protein coupled receptor signaling pathway);GO:0015026(coreceptor activity);GO:0016020(membrane);GO:0016021(integral component of membrane);GO:0016494(C-X-C chemokine receptor activ…	04060(Cytokine-cytokine receptor interaction);04062(Chemokine signaling pathway)	K04191	NA
5	ENSMUSG00000067212	H2-T23	8.15416	5.00118	0.705268	5.80888e-157	1.62637e-152	histocompatibility 2, T region locus 23 [Source:MGI Symbol;Acc:MGI:95957]	GO:0001916(positive regulation of T cell mediated cytotoxicity);GO:0002250(adaptive immune response);GO:0002376(immune system process);GO:0002474(antigen processing and presentation of peptide antigen via MHC class I);GO:0002476(antigen processing and presentation of endogenous peptide antigen via MHC class Ib);GO:0002489(antigen processing and presentation of endogenous peptide antigen via MHC c…	NA	NA	NA
5	ENSMUSG00000033350	Chst2	1.26612	0.779294	0.700174	1.42295e-155	3.98398e-151	carbohydrate sulfotransferase 2 [Source:MGI Symbol;Acc:MGI:1891160]	GO:0000139(Golgi membrane);GO:0001517(N-acetylglucosamine 6-O-sulfotransferase activity);GO:0005794(Golgi apparatus);GO:0005802(trans-Golgi network);GO:0005975(carbohydrate metabolic process);GO:0006044(N-acetylglucosamine metabolic process);GO:0006790(sulfur compound metabolic process);GO:0006954(inflammatory response);GO:0008146(sulfotransferase activity);GO:0016020(membrane);GO:0016021(integra…	00533(Glycosaminoglycan biosynthesis - keratan sulfate)	K04745	EC:2.8.2.-
5	ENSMUSG00000017466	Timp2	1.89602	1.09701	0.789404	8.6869e-155	2.43216e-150	tissue inhibitor of metalloproteinase 2 [Source:MGI Symbol;Acc:MGI:98753]	GO:0002020(protease binding);GO:0005178(integrin binding);GO:0005576(extracellular region);GO:0005615(extracellular space);GO:0007417(central nervous system development);GO:0007568(aging);GO:0008191(metalloendopeptidase inhibitor activity);GO:0008270(zinc ion binding);GO:0008285(negative regulation of cell proliferation);GO:0009986(cell surface);GO:0010951(negative regulation of endopeptidase act…	05206(MicroRNAs in cancer);05205(Proteoglycans in cancer)	K16866	NA
5	ENSMUSG00000024590	Lmnb1	2.43756	1.37849	0.822352	3.65531e-151	1.02341e-146	lamin B1 [Source:MGI Symbol;Acc:MGI:96795]	GO:0005198(structural molecule activity);GO:0005634(nucleus);GO:0005635(nuclear envelope);GO:0005637(nuclear inner membrane);GO:0005638(lamin filament);GO:0005652(nuclear lamina);GO:0005654(nucleoplasm);GO:0005737(cytoplasm);GO:0005882(intermediate filament);GO:0008432(JUN kinase binding);GO:0010971(positive regulation of G2/M transition of mitotic cell cycle);GO:0016020(membrane);GO:0016363(nucl…	04210(Apoptosis)	K07611	NA
5	ENSMUSG00000015316	Slamf1	1.38827	0.839576	0.725557	5.91334e-150	1.65562e-145	signaling lymphocytic activation molecule family member 1 [Source:MGI Symbol;Acc:MGI:1351314]	GO:0001779(natural killer cell differentiation);GO:0001787(natural killer cell proliferation);GO:0002232(leukocyte chemotaxis involved in inflammatory response);GO:0002250(adaptive immune response);GO:0002277(myeloid dendritic cell activation involved in immune response);GO:0002376(immune system process);GO:0002725(negative regulation of T cell cytokine production);GO:0005515(protein binding);GO:…	05162(Measles)	K06536	NA
5	ENSMUSG00000018930	Ccl4	39.078	9.2959	2.07169	6.10724e-150	1.70991e-145	chemokine (C-C motif) ligand 4 [Source:MGI Symbol;Acc:MGI:98261]	GO:0002548(monocyte chemotaxis);GO:0005125(cytokine activity);GO:0005515(protein binding);GO:0005576(extracellular region);GO:0005615(extracellular space);GO:0006935(chemotaxis);GO:0006954(inflammatory response);GO:0006955(immune response);GO:0007186(G-protein coupled receptor signaling pathway);GO:0008009(chemokine activity);GO:0009636(response to toxic substance);GO:0010469(regulation of signal…	04064(NF-kappa B signaling pathway);04060(Cytokine-cytokine receptor interaction);04620(Toll-like receptor signaling pathway);04623(Cytosolic DNA-sensing pathway);04062(Chemokine signaling pathway);05132(Salmonella infection)	K12964	NA
5	ENSMUSG00000031167	Rbm3	16.0497	10.8702	0.562164	3.27846e-149	9.17903e-145	RNA binding motif (RNP1, RRM) protein 3 [Source:MGI Symbol;Acc:MGI:1099460]	GO:0003676(nucleic acid binding);GO:0003723(RNA binding);GO:0005634(nucleus);GO:0005654(nucleoplasm);GO:0005730(nucleolus);GO:0005737(cytoplasm);GO:0006412(translation);GO:0006417(regulation of translation);GO:0009409(response to cold);GO:0015934(large ribosomal subunit);GO:0030425(dendrite);GO:0035196(production of miRNAs involved in gene silencing by miRNA);GO:0042995(cell projection);GO:004302…	03040(Spliceosome)	K12885	NA
5	ENSMUSG00000030413	Pglyrp1	3.16376	1.79606	0.816803	3.57011e-148	9.9956e-144	peptidoglycan recognition protein 1 [Source:MGI Symbol;Acc:MGI:1345092]	GO:0002221(pattern recognition receptor signaling pathway);GO:0002376(immune system process);GO:0005125(cytokine activity);GO:0005576(extracellular region);GO:0005615(extracellular space);GO:0005737(cytoplasm);GO:0006915(apoptotic process);GO:0008270(zinc ion binding);GO:0008745(N-acetylmuramoyl-L-alanine amidase activity);GO:0009253(peptidoglycan catabolic process);GO:0010469(regulation of signa…	NA	NA	NA
5	ENSMUSG00000021458	2010111I01Rik	2.45216	1.41665	0.79157	2.98539e-146	8.35851e-142	RIKEN cDNA 2010111I01 gene [Source:MGI Symbol;Acc:MGI:1919311]	GO:0004177(aminopeptidase activity);GO:0005730(nucleolus);GO:0006508(proteolysis);GO:0008237(metallopeptidase activity);GO:0008270(zinc ion binding);GO:0070006(metalloaminopeptidase activity)	NA	NA	NA
5	ENSMUSG00000000982	Ccl3	11.8586	3.50479	1.75854	5.19208e-146	1.45368e-141	chemokine (C-C motif) ligand 3 [Source:MGI Symbol;Acc:MGI:98260]	GO:0000165(MAPK cascade);GO:0001649(osteoblast differentiation);GO:0001775(cell activation);GO:0002548(monocyte chemotaxis);GO:0004672(protein kinase activity);GO:0004698(calcium-dependent protein kinase C activity);GO:0005125(cytokine activity);GO:0005515(protein binding);GO:0005576(extracellular region);GO:0005615(extracellular space);GO:0005622(intracellular);GO:0005623(cell);GO:0005737(cytopl…	04060(Cytokine-cytokine receptor interaction);04620(Toll-like receptor signaling pathway);04062(Chemokine signaling pathway);05323(Rheumatoid arthritis);05132(Salmonella infection);05142(Chagas disease (American trypanosomiasis))	K05408	NA
5	ENSMUSG00000054435	Gimap4	7.14606	4.29762	0.733611	1.6259e-141	4.55218e-137	GTPase, IMAP family member 4 [Source:MGI Symbol;Acc:MGI:1349656]	GO:0000166(nucleotide binding);GO:0005525(GTP binding);GO:0005737(cytoplasm);GO:0005829(cytosol)	NA	NA	NA
5	ENSMUSG00000049686	Orai1	2.96863	1.74703	0.764892	3.64036e-141	1.01923e-136	ORAI calcium release-activated calcium modulator 1 [Source:MGI Symbol;Acc:MGI:1925542]	GO:0002115(store-operated calcium entry);GO:0002250(adaptive immune response);GO:0002376(immune system process);GO:0005262(calcium channel activity);GO:0005515(protein binding);GO:0005516(calmodulin binding);GO:0005776(autophagosome);GO:0005829(cytosol);GO:0005886(plasma membrane);GO:0005887(integral component of plasma membrane);GO:0006811(ion transport);GO:0006816(calcium ion transport);GO:0015…	04020(Calcium signaling pathway);04024(cAMP signaling pathway);04611(Platelet activation);04924(Renin secretion);04925(Aldosterone synthesis and secretion);05340(Primary immunodeficiency)	K16056	NA
5	ENSMUSG00000015120	Ube2i	5.45191	3.43386	0.66693	3.88482e-141	1.08767e-136	ubiquitin-conjugating enzyme E2I [Source:MGI Symbol;Acc:MGI:107365]	GO:0000122(negative regulation of transcription by RNA polymerase II);GO:0000166(nucleotide binding);GO:0001650(fibrillar center);GO:0004842(ubiquitin-protein transferase activity);GO:0005515(protein binding);GO:0005524(ATP binding);GO:0005634(nucleus);GO:0005635(nuclear envelope);GO:0005654(nucleoplasm);GO:0005737(cytoplasm);GO:0005829(cytosol);GO:0006464(cellular protein modification process);G…	03013(RNA transport);04120(Ubiquitin mediated proteolysis);04064(NF-kappa B signaling pathway);05206(MicroRNAs in cancer)	K10577	NA
5	ENSMUSG00000032966	Fkbp1a	3.99888	2.42536	0.721399	2.20529e-139	6.17436e-135	FK506 binding protein 1a [Source:MGI Symbol;Acc:MGI:95541]	GO:0000413(protein peptidyl-prolyl isomerization);GO:0001933(negative regulation of protein phosphorylation);GO:0003007(heart morphogenesis);GO:0003755(peptidyl-prolyl cis-trans isomerase activity);GO:0005160(transforming growth factor beta receptor binding);GO:0005515(protein binding);GO:0005528(FK506 binding);GO:0005737(cytoplasm);GO:0005829(cytosol);GO:0006936(muscle contraction);GO:0007183(SM…	03015(mRNA surveillance pathway);04931(Insulin resistance)	K06269	EC:3.1.3.16
5	ENSMUSG00000022876	Samsn1	2.30174	1.3374	0.783293	5.72668e-139	1.60336e-134	SAM domain, SH3 domain and nuclear localization signals, 1 [Source:MGI Symbol;Acc:MGI:1914992]	GO:0001726(ruffle);GO:0001784(phosphotyrosine residue binding);GO:0002820(negative regulation of adaptive immune response);GO:0005634(nucleus);GO:0005737(cytoplasm);GO:0005829(cytosol);GO:0005886(plasma membrane);GO:0042995(cell projection);GO:0050732(negative regulation of peptidyl-tyrosine phosphorylation);GO:0050869(negative regulation of B cell activation)	NA	NA	NA
5	ENSMUSG00000053898	Ech1	2.3592	1.4116	0.740969	7.08208e-137	1.98284e-132	enoyl coenzyme A hydratase 1, peroxisomal [Source:MGI Symbol;Acc:MGI:1858208]	GO:0003824(catalytic activity);GO:0005102(signaling receptor binding);GO:0005739(mitochondrion);GO:0005777(peroxisome);GO:0006629(lipid metabolic process);GO:0006631(fatty acid metabolic process);GO:0006635(fatty acid beta-oxidation);GO:0008152(metabolic process);GO:0016853(isomerase activity)	04146(Peroxisome)	K12663	EC:5.3.3.-
5	ENSMUSG00000027459	Fam110a	1.05048	0.682145	0.622894	2.7291e-136	7.64094e-132	family with sequence similarity 110, member A [Source:MGI Symbol;Acc:MGI:1921097]	GO:0000922(spindle pole);GO:0003674(molecular_function);GO:0005575(cellular_component);GO:0005737(cytoplasm);GO:0005815(microtubule organizing center);GO:0005856(cytoskeleton);GO:0008150(biological_process)	NA	NA	NA
5	ENSMUSG00000052305	Hbb-bs	6.84478	3.87067	0.82242	5.62603e-136	1.57518e-131	hemoglobin, beta adult s chain [Source:MGI Symbol;Acc:MGI:5474852]	GO:0004601(peroxidase activity);GO:0005344(oxygen carrier activity);GO:0005615(extracellular space);GO:0005833(hemoglobin complex);GO:0015671(oxygen transport);GO:0019825(oxygen binding);GO:0020037(heme binding);GO:0030492(hemoglobin binding);GO:0031720(haptoglobin binding);GO:0031721(hemoglobin alpha binding);GO:0031722(hemoglobin beta binding);GO:0031838(haptoglobin-hemoglobin complex);GO:00468…	05144(Malaria);05143(African trypanosomiasis)	K13823	NA
5	ENSMUSG00000089672	Lilr4b	1.19312	0.749957	0.669862	9.61872e-133	2.69305e-128	NA	NA	NA	NA	NA
5	ENSMUSG00000032094	Cd3d	17.2019	12.1263	0.504431	3.11187e-132	8.71261e-128	CD3 antigen, delta polypeptide [Source:MGI Symbol;Acc:MGI:88331]	GO:0002250(adaptive immune response);GO:0002376(immune system process);GO:0003713(transcription coactivator activity);GO:0004888(transmembrane signaling receptor activity);GO:0005515(protein binding);GO:0007166(cell surface receptor signaling pathway);GO:0016020(membrane);GO:0016021(integral component of membrane);GO:0030217(T cell differentiation);GO:0042101(T cell receptor complex);GO:0042105(a…	04640(Hematopoietic cell lineage);04660(T cell receptor signaling pathway);05340(Primary immunodeficiency);05166(HTLV-I infection);05162(Measles);05142(Chagas disease (American trypanosomiasis))	K06450	NA
5	ENSMUSG00000052681	Rap1b	7.56994	4.89963	0.627609	2.47599e-130	6.93227e-126	RAS related protein 1b [Source:MGI Symbol;Acc:MGI:894315]	GO:0000166(nucleotide binding);GO:0003924(GTPase activity);GO:0005515(protein binding);GO:0005525(GTP binding);GO:0005622(intracellular);GO:0005737(cytoplasm);GO:0005811(lipid droplet);GO:0005829(cytosol);GO:0005886(plasma membrane);GO:0005911(cell-cell junction);GO:0007165(signal transduction);GO:0007264(small GTPase mediated signal transduction);GO:0008283(cell proliferation);GO:0009743(respons…	04014(Ras signaling pathway);04015(Rap1 signaling pathway);04010(MAPK signaling pathway);04024(cAMP signaling pathway);04510(Focal adhesion);04611(Platelet activation);04670(Leukocyte transendothelial migration);04062(Chemokine signaling pathway);04972(Pancreatic secretion);04720(Long-term potentiation);04722(Neurotrophin signaling pathway);05211(Renal cell carcinoma)	K07836	NA
5	ENSMUSG00000029465	Arpc3	8.83858	5.87811	0.588463	1.2573e-129	3.52019e-125	actin related protein 2/3 complex, subunit 3 [Source:MGI Symbol;Acc:MGI:1928375]	GO:0003779(actin binding);GO:0005200(structural constituent of cytoskeleton);GO:0005737(cytoplasm);GO:0005856(cytoskeleton);GO:0005885(Arp2/3 protein complex);GO:0030027(lamellipodium);GO:0030833(regulation of actin filament polymerization);GO:0031252(cell leading edge);GO:0031941(filamentous actin);GO:0034314(Arp2/3 complex-mediated actin nucleation);GO:0042995(cell projection);GO:0051015(actin …	04144(Endocytosis);04810(Regulation of actin cytoskeleton);04666(Fc gamma R-mediated phagocytosis);05132(Salmonella infection);05100(Bacterial invasion of epithelial cells)	K05756	NA
5	ENSMUSG00000022108	Itm2b	14.1675	9.98872	0.504218	8.52658e-129	2.38727e-124	integral membrane protein 2B [Source:MGI Symbol;Acc:MGI:1309517]	GO:0000139(Golgi membrane);GO:0001540(amyloid-beta binding);GO:0005515(protein binding);GO:0005524(ATP binding);GO:0005576(extracellular region);GO:0005615(extracellular space);GO:0005768(endosome);GO:0005794(Golgi apparatus);GO:0005886(plasma membrane);GO:0007399(nervous system development);GO:0010008(endosome membrane);GO:0016020(membrane);GO:0016021(integral component of membrane);GO:0030660(G…	NA	NA	NA
5	ENSMUSG00000032562	Gnai2	10.6859	7.249	0.559857	3.18274e-128	8.91102e-124	guanine nucleotide binding protein (G protein), alpha inhibiting 2 [Source:MGI Symbol;Acc:MGI:95772]	GO:0000166(nucleotide binding);GO:0001664(G-protein coupled receptor binding);GO:0001973(adenosine receptor signaling pathway);GO:0003924(GTPase activity);GO:0005515(protein binding);GO:0005525(GTP binding);GO:0005634(nucleus);GO:0005654(nucleoplasm);GO:0005737(cytoplasm);GO:0005813(centrosome);GO:0005815(microtubule organizing center);GO:0005829(cytosol);GO:0005834(heterotrimeric G-protein compl…	NA	NA	NA
5	ENSMUSG00000020743	Mif4gd	1.71858	1.05411	0.705193	4.85382e-127	1.35897e-122	MIF4G domain containing [Source:MGI Symbol;Acc:MGI:1916924]	GO:0003723(RNA binding);GO:0005634(nucleus);GO:0005730(nucleolus);GO:0005737(cytoplasm);GO:0005829(cytosol);GO:0006417(regulation of translation);GO:0008022(protein C-terminus binding)	NA	NA	NA
5	ENSMUSG00000056290	Ms4a4b	12.333	7.31197	0.754191	4.54393e-126	1.27221e-121	membrane-spanning 4-domains, subfamily A, member 4B [Source:MGI Symbol;Acc:MGI:1913083]	GO:0005887(integral component of plasma membrane);GO:0016020(membrane);GO:0016021(integral component of membrane)	NA	NA	NA
5	ENSMUSG00000035042	Ccl5	191.053	92.7394	1.04271	1.57457e-123	4.40847e-119	chemokine (C-C motif) ligand 5 [Source:MGI Symbol;Acc:MGI:98262]	GO:0000165(MAPK cascade);GO:0002230(positive regulation of defense response to virus by host);GO:0004435(phosphatidylinositol phospholipase C activity);GO:0004672(protein kinase activity);GO:0005125(cytokine activity);GO:0005576(extracellular region);GO:0005615(extracellular space);GO:0005737(cytoplasm);GO:0006816(calcium ion transport);GO:0006874(cellular calcium ion homeostasis);GO:0006887(exoc…	04668(TNF signaling pathway);04060(Cytokine-cytokine receptor interaction);04620(Toll-like receptor signaling pathway);04621(NOD-like receptor signaling pathway);04623(Cytosolic DNA-sensing pathway);04062(Chemokine signaling pathway);05323(Rheumatoid arthritis);05020(Prion diseases);05164(Influenza A);05168(Herpes simplex infection);05142(Chagas disease (American trypanosomiasis))	K12499	NA
5	ENSMUSG00000020644	Id2	13.4036	7.39019	0.858938	1.28708e-122	3.60355e-118	inhibitor of DNA binding 2 [Source:MGI Symbol;Acc:MGI:96397]	GO:0000122(negative regulation of transcription by RNA polymerase II);GO:0000785(chromatin);GO:0001656(metanephros development);GO:0001779(natural killer cell differentiation);GO:0001966(thigmotaxis);GO:0002521(leukocyte differentiation);GO:0003149(membranous septum morphogenesis);GO:0003166(bundle of His development);GO:0005515(protein binding);GO:0005634(nucleus);GO:0005737(cytoplasm);GO:000582…	04350(TGF-beta signaling pathway);04390(Hippo signaling pathway);04550(Signaling pathways regulating pluripotency of stem cells);05202(Transcriptional misregulation in cancers)	K17693	NA
5	ENSMUSG00000025888	Casp1	1.27086	0.821646	0.629214	2.05077e-121	5.74176e-117	caspase 1 [Source:MGI Symbol;Acc:MGI:96544]	GO:0001666(response to hypoxia);GO:0001774(microglial cell activation);GO:0004175(endopeptidase activity);GO:0004197(cysteine-type endopeptidase activity);GO:0005515(protein binding);GO:0005576(extracellular region);GO:0005634(nucleus);GO:0005737(cytoplasm);GO:0005739(mitochondrion);GO:0005829(cytosol);GO:0006508(proteolysis);GO:0006915(apoptotic process);GO:0007520(myoblast fusion);GO:0007613(me…	04621(NOD-like receptor signaling pathway);04623(Cytosolic DNA-sensing pathway);05014(Amyotrophic lateral sclerosis (ALS));05132(Salmonella infection);05133(Pertussis);05134(Legionellosis);05164(Influenza A)	K01370	EC:3.4.22.36
5	ENSMUSG00000033467	Crlf2	2.72261	1.6844	0.692755	1.23012e-120	3.4441e-116	cytokine receptor-like factor 2 [Source:MGI Symbol;Acc:MGI:1889506]	GO:0016020(membrane);GO:0016021(integral component of membrane)	04630(Jak-STAT signaling pathway);04060(Cytokine-cytokine receptor interaction)	K05078	NA
5	ENSMUSG00000016528	Mapkapk2	1.99895	1.22483	0.706654	1.86374e-120	5.21809e-116	MAP kinase-activated protein kinase 2 [Source:MGI Symbol;Acc:MGI:109298]	GO:0000166(nucleotide binding);GO:0002224(toll-like receptor signaling pathway);GO:0004672(protein kinase activity);GO:0004674(protein serine/threonine kinase activity);GO:0004683(calmodulin-dependent protein kinase activity);GO:0005515(protein binding);GO:0005516(calmodulin binding);GO:0005524(ATP binding);GO:0005634(nucleus);GO:0005654(nucleoplasm);GO:0005737(cytoplasm);GO:0005813(centrosome);G…	04010(MAPK signaling pathway);04370(VEGF signaling pathway);04722(Neurotrophin signaling pathway);05203(Viral carcinogenesis)	K04443	EC:2.7.11.1
5	ENSMUSG00000006304	Arpc2	12.5955	8.69947	0.533906	1.87275e-120	5.24333e-116	actin related protein 2/3 complex, subunit 2 [Source:MGI Symbol;Acc:MGI:1923959]	GO:0003779(actin binding);GO:0005200(structural constituent of cytoskeleton);GO:0005515(protein binding);GO:0005737(cytoplasm);GO:0005768(endosome);GO:0005856(cytoskeleton);GO:0005885(Arp2/3 protein complex);GO:0005886(plasma membrane);GO:0005925(focal adhesion);GO:0009986(cell surface);GO:0010592(positive regulation of lamellipodium assembly);GO:0014911(positive regulation of smooth muscle cell …	04144(Endocytosis);04810(Regulation of actin cytoskeleton);04666(Fc gamma R-mediated phagocytosis);05132(Salmonella infection);05100(Bacterial invasion of epithelial cells)	K05758	NA
5	ENSMUSG00000025810	Nrp1	1.08577	0.710515	0.611778	2.92085e-120	8.17779e-116	neuropilin 1 [Source:MGI Symbol;Acc:MGI:106206]	GO:0001525(angiogenesis);GO:0001569(branching involved in blood vessel morphogenesis);GO:0001764(neuron migration);GO:0002040(sprouting angiogenesis);GO:0002042(cell migration involved in sprouting angiogenesis);GO:0003148(outflow tract septum morphogenesis);GO:0005021(vascular endothelial growth factor-activated receptor activity);GO:0005096(GTPase activator activity);GO:0005515(protein binding)…	04360(Axon guidance);05166(HTLV-I infection)	K06724	NA
5	ENSMUSG00000038650	Rnh1	1.76744	1.11418	0.665687	9.64734e-120	2.70106e-115	ribonuclease/angiogenin inhibitor 1 [Source:MGI Symbol;Acc:MGI:1195456]	GO:0005654(nucleoplasm);GO:0005737(cytoplasm);GO:0005829(cytosol);GO:0008428(ribonuclease inhibitor activity);GO:0032311(angiogenin-PRI complex);GO:0043086(negative regulation of catalytic activity);GO:0045765(regulation of angiogenesis)	NA	NA	NA
5	ENSMUSG00000020738	Sumo2	8.27439	5.58978	0.565861	2.05092e-119	5.74215e-115	small ubiquitin-like modifier 2 [Source:MGI Symbol;Acc:MGI:2158813]	GO:0001222(transcription corepressor binding);GO:0005634(nucleus);GO:0016605(PML body);GO:0016925(protein sumoylation);GO:0019789(SUMO transferase activity);GO:0031386(protein tag);GO:0031625(ubiquitin protein ligase binding);GO:0032436(positive regulation of proteasomal ubiquitin-dependent protein catabolic process);GO:0033235(positive regulation of protein sumoylation);GO:0034613(cellular prote…	03013(RNA transport)	K12160	NA
5	ENSMUSG00000030654	Arl6ip1	4.79816	3.03725	0.659712	3.5149e-119	9.84101e-115	ADP-ribosylation factor-like 6 interacting protein 1 [Source:MGI Symbol;Acc:MGI:1858943]	GO:0002038(positive regulation of L-glutamate import across plasma membrane);GO:0005515(protein binding);GO:0005737(cytoplasm);GO:0005783(endoplasmic reticulum);GO:0005784(Sec61 translocon complex);GO:0005789(endoplasmic reticulum membrane);GO:0005829(cytosol);GO:0006613(cotranslational protein targeting to membrane);GO:0006915(apoptotic process);GO:0012505(endomembrane system);GO:0016020(membran…	NA	NA	NA
5	ENSMUSG00000032578	Cish	1.81449	1.10305	0.718067	3.99078e-119	1.11734e-114	cytokine inducible SH2-containing protein [Source:MGI Symbol;Acc:MGI:103159]	GO:0004860(protein kinase inhibitor activity);GO:0005515(protein binding);GO:0005737(cytoplasm);GO:0005886(plasma membrane);GO:0006469(negative regulation of protein kinase activity);GO:0007205(protein kinase C-activating G-protein coupled receptor signaling pathway);GO:0009968(negative regulation of signal transduction);GO:0016567(protein ubiquitination);GO:0019221(cytokine-mediated signaling pa…	NA	NA	NA
5	ENSMUSG00000007891	Ctsd	6.76828	4.08779	0.727468	9.71056e-119	2.71876e-114	cathepsin D [Source:MGI Symbol;Acc:MGI:88562]	GO:0000045(autophagosome assembly);GO:0004175(endopeptidase activity);GO:0004190(aspartic-type endopeptidase activity);GO:0005576(extracellular region);GO:0005615(extracellular space);GO:0005739(mitochondrion);GO:0005764(lysosome);GO:0006508(proteolysis);GO:0008233(peptidase activity);GO:0016787(hydrolase activity);GO:0030163(protein catabolic process);GO:0042277(peptide binding);GO:0042470(melan…	04071(Sphingolipid signaling pathway);04142(Lysosome);04210(Apoptosis);05152(Tuberculosis)	K01379	EC:3.4.23.5
5	ENSMUSG00000062210	Tnfaip8	2.89807	1.75578	0.722982	1.58957e-118	4.45048e-114	tumor necrosis factor, alpha-induced protein 8 [Source:MGI Symbol;Acc:MGI:2147191]	GO:0005654(nucleoplasm);GO:0005737(cytoplasm);GO:0006915(apoptotic process);GO:0032611(interleukin-1 beta production);GO:0042981(regulation of apoptotic process);GO:0043027(cysteine-type endopeptidase inhibitor activity involved in apoptotic process);GO:0043065(positive regulation of apoptotic process);GO:0043154(negative regulation of cysteine-type endopeptidase activity involved in apoptotic pr…	NA	NA	NA
5	ENSMUSG00000033538	Casp4	1.25349	0.817321	0.616973	6.12357e-117	1.71448e-112	caspase 4, apoptosis-related cysteine peptidase [Source:MGI Symbol;Acc:MGI:107700]	GO:0002376(immune system process);GO:0004197(cysteine-type endopeptidase activity);GO:0005576(extracellular region);GO:0005737(cytoplasm);GO:0005739(mitochondrion);GO:0005783(endoplasmic reticulum);GO:0005789(endoplasmic reticulum membrane);GO:0005829(cytosol);GO:0005886(plasma membrane);GO:0006508(proteolysis);GO:0006954(inflammatory response);GO:0007015(actin filament organization);GO:0008233(p…	04621(NOD-like receptor signaling pathway);04623(Cytosolic DNA-sensing pathway);05014(Amyotrophic lateral sclerosis (ALS));05132(Salmonella infection);05133(Pertussis);05134(Legionellosis);05164(Influenza A)	K01370	EC:3.4.22.36
5	ENSMUSG00000032369	Plscr1	1.34529	0.829683	0.697284	7.37979e-117	2.06619e-112	phospholipid scramblase 1 [Source:MGI Symbol;Acc:MGI:893575]	GO:0001077(transcriptional activator activity, RNA polymerase II proximal promoter sequence-specific DNA binding);GO:0003677(DNA binding);GO:0005154(epidermal growth factor receptor binding);GO:0005509(calcium ion binding);GO:0005634(nucleus);GO:0005730(nucleolus);GO:0005794(Golgi apparatus);GO:0005829(cytosol);GO:0005886(plasma membrane);GO:0005887(integral component of plasma membrane);GO:00063…	NA	NA	NA
5	ENSMUSG00000020803	Txndc17	3.15783	1.99941	0.659356	5.09495e-116	1.42648e-111	thioredoxin domain containing 17 [Source:MGI Symbol;Acc:MGI:1289248]	GO:0004601(peroxidase activity);GO:0005737(cytoplasm);GO:0005829(cytosol);GO:0033209(tumor necrosis factor-mediated signaling pathway);GO:0047134(protein-disulfide reductase activity);GO:0055114(oxidation-reduction process);GO:0098869(cellular oxidant detoxification)	NA	NA	NA
5	ENSMUSG00000056749	Nfil3	2.24527	1.35608	0.72745	3.70034e-115	1.03602e-110	nuclear factor, interleukin 3, regulated [Source:MGI Symbol;Acc:MGI:109495]	GO:0000122(negative regulation of transcription by RNA polymerase II);GO:0000977(RNA polymerase II regulatory region sequence-specific DNA binding);GO:0000978(RNA polymerase II proximal promoter sequence-specific DNA binding);GO:0001078(transcriptional repressor activity, RNA polymerase II proximal promoter sequence-specific DNA binding);GO:0003677(DNA binding);GO:0003700(DNA binding transcriptio…	04711(Circadian rhythm - fly)	K12114	NA
5	ENSMUSG00000018819	Lsp1	7.67344	4.92763	0.638979	7.86776e-114	2.20282e-109	lymphocyte specific 1 [Source:MGI Symbol;Acc:MGI:96832]	GO:0003779(actin binding);GO:0005886(plasma membrane);GO:0006915(apoptotic process);GO:0006935(chemotaxis);GO:0006952(defense response);GO:0007010(cytoskeleton organization);GO:0007165(signal transduction);GO:0016020(membrane)	05152(Tuberculosis)	K14957	NA
5	ENSMUSG00000026832	Cytip	8.40377	5.5021	0.611054	1.88255e-112	5.27076e-108	cytohesin 1 interacting protein [Source:MGI Symbol;Acc:MGI:2183535]	GO:0005654(nucleoplasm);GO:0005737(cytoplasm);GO:0005768(endosome);GO:0005769(early endosome);GO:0005829(cytosol);GO:0005938(cell cortex);GO:0030155(regulation of cell adhesion)	04010(MAPK signaling pathway)	K04465	NA
5	ENSMUSG00000024670	Cd6	3.03238	1.8122	0.742712	3.59048e-112	1.00526e-107	CD6 antigen [Source:MGI Symbol;Acc:MGI:103566]	GO:0001530(lipopolysaccharide binding);GO:0001771(immunological synapse formation);GO:0001772(immunological synapse);GO:0001934(positive regulation of protein phosphorylation);GO:0002438(acute inflammatory response to antigenic stimulus);GO:0005044(scavenger receptor activity);GO:0005515(protein binding);GO:0005886(plasma membrane);GO:0006898(receptor-mediated endocytosis);GO:0007155(cell adhesio…	04514(Cell adhesion molecules (CAMs))	K06456	NA
5	ENSMUSG00000052837	Junb	39.8459	26.2822	0.600347	2.05515e-111	5.75401e-107	jun B proto-oncogene [Source:MGI Symbol;Acc:MGI:96647]	GO:0000122(negative regulation of transcription by RNA polymerase II);GO:0000790(nuclear chromatin);GO:0000977(RNA polymerase II regulatory region sequence-specific DNA binding);GO:0000978(RNA polymerase II proximal promoter sequence-specific DNA binding);GO:0001077(transcriptional activator activity, RNA polymerase II proximal promoter sequence-specific DNA binding);GO:0001570(vasculogenesis);GO…	04668(TNF signaling pathway);04380(Osteoclast differentiation)	K09028	NA
5	ENSMUSG00000078453	Abracl	7.84437	5.27905	0.571378	1.11609e-110	3.12482e-106	ABRA C-terminal like [Source:MGI Symbol;Acc:MGI:1920362]	NA	NA	NA	NA
5	ENSMUSG00000041831	Sytl3	1.33776	0.861038	0.635667	2.02881e-110	5.68027e-106	synaptotagmin-like 3 [Source:MGI Symbol;Acc:MGI:1933367]	GO:0005509(calcium ion binding);GO:0005515(protein binding);GO:0005543(phospholipid binding);GO:0005544(calcium-dependent phospholipid binding);GO:0005622(intracellular);GO:0006886(intracellular protein transport);GO:0006887(exocytosis);GO:0006906(vesicle fusion);GO:0008270(zinc ion binding);GO:0012505(endomembrane system);GO:0016020(membrane);GO:0017137(Rab GTPase binding);GO:0017158(regulation …	NA	NA	NA
5	ENSMUSG00000026875	Traf1	4.36003	2.67732	0.70355	7.23728e-110	2.02629e-105	TNF receptor-associated factor 1 [Source:MGI Symbol;Acc:MGI:101836]	GO:0005164(tumor necrosis factor receptor binding);GO:0005515(protein binding);GO:0005737(cytoplasm);GO:0006915(apoptotic process);GO:0007165(signal transduction);GO:0008270(zinc ion binding);GO:0031625(ubiquitin protein ligase binding);GO:0031996(thioesterase binding);GO:0042802(identical protein binding);GO:0042981(regulation of apoptotic process);GO:0051092(positive regulation of NF-kappaB tra…	04064(NF-kappa B signaling pathway);04668(TNF signaling pathway);04210(Apoptosis);05200(Pathways in cancer);05202(Transcriptional misregulation in cancers);05203(Viral carcinogenesis);05222(Small cell lung cancer);05168(Herpes simplex infection);05169(Epstein-Barr virus infection)	K03172	NA
5	ENSMUSG00000024677	Ms4a6b	9.03618	5.77919	0.644846	3.95907e-109	1.10846e-104	membrane-spanning 4-domains, subfamily A, member 6B [Source:MGI Symbol;Acc:MGI:1917024]	GO:0003674(molecular_function);GO:0005575(cellular_component);GO:0008150(biological_process);GO:0016020(membrane);GO:0016021(integral component of membrane)	04072(Phospholipase D signaling pathway);04071(Sphingolipid signaling pathway);04664(Fc epsilon RI signaling pathway);05310(Asthma)	K08090	NA
5	ENSMUSG00000022500	Litaf	1.45159	0.941241	0.625002	4.18252e-108	1.17102e-103	LPS-induced TN factor [Source:MGI Symbol;Acc:MGI:1929512]	GO:0000139(Golgi membrane);GO:0000978(RNA polymerase II proximal promoter sequence-specific DNA binding);GO:0001817(regulation of cytokine production);GO:0003677(DNA binding);GO:0005515(protein binding);GO:0005634(nucleus);GO:0005654(nucleoplasm);GO:0005737(cytoplasm);GO:0005764(lysosome);GO:0005765(lysosomal membrane);GO:0005768(endosome);GO:0005794(Golgi apparatus);GO:0005829(cytosol);GO:000588…	04142(Lysosome)	K19363	NA
5	ENSMUSG00000021218	Gdi2	3.79083	2.42935	0.641943	8.30509e-108	2.32526e-103	guanosine diphosphate (GDP) dissociation inhibitor 2 [Source:MGI Symbol;Acc:MGI:99845]	GO:0005092(GDP-dissociation inhibitor activity);GO:0005093(Rab GDP-dissociation inhibitor activity);GO:0005096(GTPase activator activity);GO:0005515(protein binding);GO:0005737(cytoplasm);GO:0005794(Golgi apparatus);GO:0007264(small GTPase mediated signal transduction);GO:0015031(protein transport);GO:0016020(membrane);GO:0016192(vesicle-mediated transport);GO:0031267(small GTPase binding);GO:004…	NA	NA	NA
5	ENSMUSG00000023067	Cdkn1a	1.38822	0.855433	0.698506	1.46793e-107	4.10991e-103	cyclin-dependent kinase inhibitor 1A (P21) [Source:MGI Symbol;Acc:MGI:104556]	GO:0000079(regulation of cyclin-dependent protein serine/threonine kinase activity);GO:0000082(G1/S transition of mitotic cell cycle);GO:0000086(G2/M transition of mitotic cell cycle);GO:0000307(cyclin-dependent protein kinase holoenzyme complex);GO:0004693(cyclin-dependent protein serine/threonine kinase activity);GO:0004860(protein kinase inhibitor activity);GO:0004861(cyclin-dependent protein …	04012(ErbB signaling pathway);04630(Jak-STAT signaling pathway);04066(HIF-1 signaling pathway);04068(FoxO signaling pathway);04151(PI3K-Akt signaling pathway);04110(Cell cycle);04115(p53 signaling pathway);04921(Oxytocin signaling pathway);05200(Pathways in cancer);05202(Transcriptional misregulation in cancers);05206(MicroRNAs in cancer);05205(Proteoglycans in cancer);05203(Viral carcinogenesis)…	K06625	NA
5	ENSMUSG00000033147	Slc22a15	0.756698	0.539271	0.488707	1.30391e-106	3.65068e-102	solute carrier family 22 (organic anion/cation transporter), member 15 [Source:MGI Symbol;Acc:MGI:3607704]	GO:0006811(ion transport);GO:0008514(organic anion transmembrane transporter activity);GO:0015711(organic anion transport);GO:0016020(membrane);GO:0016021(integral component of membrane);GO:0022857(transmembrane transporter activity);GO:0055085(transmembrane transport)	NA	NA	NA
5	ENSMUSG00000019947	Arid5b	1.96253	1.18765	0.724609	1.59239e-105	4.45838e-101	AT rich interactive domain 5B (MRF1-like) [Source:MGI Symbol;Acc:MGI:2175912]	GO:0000122(negative regulation of transcription by RNA polymerase II);GO:0000977(RNA polymerase II regulatory region sequence-specific DNA binding);GO:0001227(transcriptional repressor activity, RNA polymerase II transcription regulatory region sequence-specific DNA binding);GO:0001822(kidney development);GO:0003677(DNA binding);GO:0003713(transcription coactivator activity);GO:0005634(nucleus);G…	NA	NA	NA
5	ENSMUSG00000076441	Ass1	1.71241	1.0644	0.685991	1.34235e-104	3.7583e-100	argininosuccinate synthetase 1 [Source:MGI Symbol;Acc:MGI:88090]	GO:0000050(urea cycle);GO:0000052(citrulline metabolic process);GO:0000053(argininosuccinate metabolic process);GO:0000166(nucleotide binding);GO:0001822(kidney development);GO:0001889(liver development);GO:0004055(argininosuccinate synthase activity);GO:0005515(protein binding);GO:0005524(ATP binding);GO:0005634(nucleus);GO:0005737(cytoplasm);GO:0005739(mitochondrion);GO:0005741(mitochondrial ou…	NA	NA	NA
5	ENSMUSG00000024048	Myl12a	8.44467	5.8063	0.540423	5.31484e-104	1.48805e-99	myosin, light chain 12A, regulatory, non-sarcomeric [Source:MGI Symbol;Acc:MGI:1914518]	GO:0001725(stress fiber);GO:0005509(calcium ion binding);GO:0005515(protein binding);GO:0008360(regulation of cell shape);GO:0016460(myosin II complex);GO:0030018(Z disc);GO:0032991(protein-containing complex);GO:0035254(glutamate receptor binding);GO:0072659(protein localization to plasma membrane);GO:0099738(cell cortex region)	04810(Regulation of actin cytoskeleton);04510(Focal adhesion);04530(Tight junction);04611(Platelet activation);04670(Leukocyte transendothelial migration)	K12757	NA
5	ENSMUSG00000018932	Map2k3	1.80531	1.17161	0.623746	5.59984e-104	1.56784e-99	mitogen-activated protein kinase kinase 3 [Source:MGI Symbol;Acc:MGI:1346868]	GO:0000165(MAPK cascade);GO:0000166(nucleotide binding);GO:0000187(activation of MAPK activity);GO:0004672(protein kinase activity);GO:0004674(protein serine/threonine kinase activity);GO:0004708(MAP kinase kinase activity);GO:0004713(protein tyrosine kinase activity);GO:0005515(protein binding);GO:0005524(ATP binding);GO:0005622(intracellular);GO:0005737(cytoplasm);GO:0005829(cytosol);GO:0006468…	04015(Rap1 signaling pathway);04010(MAPK signaling pathway);04668(TNF signaling pathway);04620(Toll-like receptor signaling pathway);04664(Fc epsilon RI signaling pathway);04912(GnRH signaling pathway);04750(Inflammatory mediator regulation of TRP channels);05014(Amyotrophic lateral sclerosis (ALS));05164(Influenza A);05169(Epstein-Barr virus infection);05145(Toxoplasmosis)	K04432	EC:2.7.12.2
5	ENSMUSG00000056737	Capg	1.75718	1.04193	0.754002	2.46132e-102	6.8912e-98	capping protein (actin filament), gelsolin-like [Source:MGI Symbol;Acc:MGI:1098259]	GO:0005634(nucleus);GO:0005654(nucleoplasm);GO:0005730(nucleolus);GO:0005737(cytoplasm);GO:0005814(centriole);GO:0019904(protein domain specific binding);GO:0044877(protein-containing complex binding);GO:0051015(actin filament binding);GO:0051016(barbed-end actin filament capping);GO:0072686(mitotic spindle);GO:0090543(Flemming body)	04810(Regulation of actin cytoskeleton)	K05768	NA
5	ENSMUSG00000035242	Oaz1	17.7672	13.6617	0.379079	2.67561e-101	7.49116e-97	ornithine decarboxylase antizyme 1 [Source:MGI Symbol;Acc:MGI:109433]	GO:0005515(protein binding);GO:0005634(nucleus);GO:0005737(cytoplasm);GO:0005829(cytosol);GO:0006595(polyamine metabolic process);GO:0006596(polyamine biosynthetic process);GO:0008073(ornithine decarboxylase inhibitor activity);GO:0019899(enzyme binding);GO:0043086(negative regulation of catalytic activity);GO:0045732(positive regulation of protein catabolic process);GO:0046982(protein heterodime…	NA	NA	NA
5	ENSMUSG00000058470	Gm8369	4.14347	2.73909	0.597144	3.34162e-100	9.35587e-96	predicted gene 8369 [Source:MGI Symbol;Acc:MGI:3645380]	GO:0003674(molecular_function);GO:0005575(cellular_component);GO:0008150(biological_process);GO:0016020(membrane);GO:0016021(integral component of membrane)	NA	NA	NA
5	ENSMUSG00000058173	Smco4	1.43127	0.945684	0.59787	3.41422e-100	9.55914e-96	single-pass membrane protein with coiled-coil domains 4 [Source:MGI Symbol;Acc:MGI:3039636]	GO:0003674(molecular_function);GO:0005575(cellular_component);GO:0008150(biological_process);GO:0016020(membrane);GO:0016021(integral component of membrane)	NA	NA	NA
5	ENSMUSG00000028843	Sh3bgrl3	15.9312	11.433	0.478646	2.08856e-99	5.84755e-95	SH3 domain binding glutamic acid-rich protein-like 3 [Source:MGI Symbol;Acc:MGI:1920973]	GO:0005634(nucleus);GO:0005737(cytoplasm);GO:0009055(electron transfer activity);GO:0015035(protein disulfide oxidoreductase activity);GO:0016604(nuclear body);GO:0022900(electron transport chain);GO:0045454(cell redox homeostasis);GO:0055114(oxidation-reduction process)	NA	NA	NA
5	ENSMUSG00000027540	Ptpn1	3.34282	2.17894	0.617438	9.47608e-99	2.65311e-94	protein tyrosine phosphatase, non-receptor type 1 [Source:MGI Symbol;Acc:MGI:97805]	GO:0004721(phosphoprotein phosphatase activity);GO:0004725(protein tyrosine phosphatase activity);GO:0005158(insulin receptor binding);GO:0005737(cytoplasm);GO:0005769(early endosome);GO:0005783(endoplasmic reticulum);GO:0005789(endoplasmic reticulum membrane);GO:0005829(cytosol);GO:0005886(plasma membrane);GO:0006470(protein dephosphorylation);GO:0007257(activation of JUN kinase activity);GO:000…	04520(Adherens junction);04910(Insulin signaling pathway);04931(Insulin resistance)	K05696	EC:3.1.3.48
5	ENSMUSG00000056671	Prelid2	0.715924	0.515968	0.472524	1.21977e-98	3.41511e-94	PRELI domain containing 2 [Source:MGI Symbol;Acc:MGI:1924869]	GO:0005739(mitochondrion);GO:0005758(mitochondrial intermembrane space);GO:0015914(phospholipid transport);GO:1990050(phosphatidic acid transporter activity)	NA	NA	NA
5	ENSMUSG00000024669	Cd5	2.73858	1.69377	0.693185	1.22714e-98	3.43574e-94	CD5 antigen [Source:MGI Symbol;Acc:MGI:88340]	GO:0005044(scavenger receptor activity);GO:0005515(protein binding);GO:0005886(plasma membrane);GO:0006898(receptor-mediated endocytosis);GO:0009897(external side of plasma membrane);GO:0016020(membrane);GO:0016021(integral component of membrane);GO:0031295(T cell costimulation);GO:0044214(spanning component of plasma membrane);GO:0097190(apoptotic signaling pathway)	04640(Hematopoietic cell lineage)	K06455	NA
5	ENSMUSG00000060550	H2-Q7	14.5566	10.0499	0.534499	2.36712e-98	6.62746e-94	histocompatibility 2, Q region locus 7 [Source:MGI Symbol;Acc:MGI:95936]	GO:0002376(immune system process);GO:0002474(antigen processing and presentation of peptide antigen via MHC class I);GO:0005102(signaling receptor binding);GO:0005783(endoplasmic reticulum);GO:0005794(Golgi apparatus);GO:0005797(Golgi medial cisterna);GO:0005886(plasma membrane);GO:0007566(embryo implantation);GO:0009986(cell surface);GO:0016020(membrane);GO:0016021(integral component of membrane…	04514(Cell adhesion molecules (CAMs));04144(Endocytosis);04145(Phagosome);04650(Natural killer cell mediated cytotoxicity);04612(Antigen processing and presentation);05203(Viral carcinogenesis);05320(Autoimmune thyroid disease);05330(Allograft rejection);05332(Graft-versus-host disease);05416(Viral myocarditis);04940(Type I diabetes mellitus);05166(HTLV-I infection);05168(Herpes simplex infection…	K06751	NA
5	ENSMUSG00000060675	Pla2g16	3.06361	2.05578	0.57555	6.62596e-98	1.85514e-93	phospholipase A2, group XVI [Source:MGI Symbol;Acc:MGI:2179715]	GO:0004623(phospholipase A2 activity);GO:0005737(cytoplasm);GO:0005777(peroxisome);GO:0005778(peroxisomal membrane);GO:0005783(endoplasmic reticulum);GO:0006629(lipid metabolic process);GO:0006641(triglyceride metabolic process);GO:0006644(phospholipid metabolic process);GO:0007031(peroxisome organization);GO:0008654(phospholipid biosynthetic process);GO:0008970(phosphatidylcholine 1-acylhydrolas…	00564(Glycerophospholipid metabolism);00565(Ether lipid metabolism);00590(Arachidonic acid metabolism);00591(Linoleic acid metabolism);00592(alpha-Linolenic acid metabolism);04014(Ras signaling pathway);04923(Regulation of lipolysis in adipocyte)	K16817	EC:3.1.1.32;EC:3.1.1.4
5	ENSMUSG00000001833	Sept7	3.80178	2.50527	0.60171	2.12481e-97	5.94904e-93	septin 7 [Source:MGI Symbol;Acc:MGI:1335094]	GO:0000166(nucleotide binding);GO:0005525(GTP binding);GO:0031105(septin complex)	NA	NA	NA
5	ENSMUSG00000056116	H2-T22	3.72427	2.46673	0.594354	2.28178e-97	6.38852e-93	histocompatibility 2, T region locus 22 [Source:MGI Symbol;Acc:MGI:95956]	GO:0002474(antigen processing and presentation of peptide antigen via MHC class I);GO:0005102(signaling receptor binding);GO:0005886(plasma membrane);GO:0016020(membrane);GO:0016021(integral component of membrane);GO:0042605(peptide antigen binding)	NA	NA	NA
5	ENSMUSG00000026728	Vim	6.95719	3.89684	0.836199	1.24058e-96	3.47336e-92	vimentin [Source:MGI Symbol;Acc:MGI:98932]	GO:0003725(double-stranded RNA binding);GO:0005198(structural molecule activity);GO:0005200(structural constituent of cytoskeleton);GO:0005212(structural constituent of eye lens);GO:0005515(protein binding);GO:0005634(nucleus);GO:0005737(cytoplasm);GO:0005777(peroxisome);GO:0005829(cytosol);GO:0005844(polysome);GO:0005856(cytoskeleton);GO:0005882(intermediate filament);GO:0005886(plasma membrane)…	05206(MicroRNAs in cancer);05169(Epstein-Barr virus infection)	K07606	NA
5	ENSMUSG00000023827	Agpat4	1.06767	0.722725	0.562946	1.7585e-95	4.92344e-91	1-acylglycerol-3-phosphate O-acyltransferase 4 (lysophosphatidic acid acyltransferase, delta) [Source:MGI Symbol;Acc:MGI:1915512]	GO:0003841(1-acylglycerol-3-phosphate O-acyltransferase activity);GO:0005741(mitochondrial outer membrane);GO:0006629(lipid metabolic process);GO:0006644(phospholipid metabolic process);GO:0008152(metabolic process);GO:0008654(phospholipid biosynthetic process);GO:0016020(membrane);GO:0016021(integral component of membrane);GO:0016024(CDP-diacylglycerol biosynthetic process);GO:0016740(transferas…	00561(Glycerolipid metabolism);00564(Glycerophospholipid metabolism);04072(Phospholipase D signaling pathway)	K13523	EC:2.3.1.51;EC:2.3.1.-
5	ENSMUSG00000074781	Ube2n	2.64249	1.77524	0.573888	5.45492e-95	1.52727e-90	ubiquitin-conjugating enzyme E2N [Source:MGI Symbol;Acc:MGI:1934835]	GO:0000151(ubiquitin ligase complex);GO:0000166(nucleotide binding);GO:0000724(double-strand break repair via homologous recombination);GO:0000729(DNA double-strand break processing);GO:0001650(fibrillar center);GO:0004842(ubiquitin-protein transferase activity);GO:0005515(protein binding);GO:0005524(ATP binding);GO:0005634(nucleus);GO:0005737(cytoplasm);GO:0006281(DNA repair);GO:0006301(postrepl…	NA	NA	NA
5	ENSMUSG00000024339	Tap2	3.3821	2.26306	0.579642	6.46668e-95	1.81054e-90	transporter 2, ATP-binding cassette, sub-family B (MDR/TAP) [Source:MGI Symbol;Acc:MGI:98484]	GO:0000166(nucleotide binding);GO:0001916(positive regulation of T cell mediated cytotoxicity);GO:0002237(response to molecule of bacterial origin);GO:0002250(adaptive immune response);GO:0002376(immune system process);GO:0002481(antigen processing and presentation of exogenous protein antigen via MHC class Ib, TAP-dependent);GO:0002485(antigen processing and presentation of endogenous peptide an…	02010(ABC transporters);04145(Phagosome);04612(Antigen processing and presentation);05340(Primary immunodeficiency);05168(Herpes simplex infection)	K05654	NA
5	ENSMUSG00000035929	H2-Q4	6.67015	4.51606	0.562655	9.13765e-94	2.55836e-89	histocompatibility 2, Q region locus 4 [Source:MGI Symbol;Acc:MGI:95933]	GO:0002474(antigen processing and presentation of peptide antigen via MHC class I);GO:0005102(signaling receptor binding);GO:0005783(endoplasmic reticulum);GO:0005794(Golgi apparatus);GO:0005797(Golgi medial cisterna);GO:0005886(plasma membrane);GO:0009986(cell surface);GO:0016021(integral component of membrane);GO:0030881(beta-2-microglobulin binding);GO:0042277(peptide binding);GO:0042605(pepti…	NA	NA	NA
5	ENSMUSG00000034484	Snx2	1.80776	1.19334	0.599192	4.3601e-93	1.22074e-88	sorting nexin 2 [Source:MGI Symbol;Acc:MGI:1915054]	GO:0005154(epidermal growth factor receptor binding);GO:0005158(insulin receptor binding);GO:0005737(cytoplasm);GO:0005764(lysosome);GO:0005768(endosome);GO:0005829(cytosol);GO:0006886(intracellular protein transport);GO:0006897(endocytosis);GO:0008289(lipid binding);GO:0010008(endosome membrane);GO:0015031(protein transport);GO:0016020(membrane);GO:0016050(vesicle organization);GO:0019898(extrin…	04144(Endocytosis)	K17917	NA
5	ENSMUSG00000028071	Sh2d2a	4.602	2.99211	0.621098	3.48295e-92	9.75157e-88	SH2 domain containing 2A [Source:MGI Symbol;Acc:MGI:1351596]	GO:0005070(SH3/SH2 adaptor activity);GO:0005515(protein binding);GO:0005737(cytoplasm);GO:0005886(plasma membrane);GO:0008283(cell proliferation);GO:0009967(positive regulation of signal transduction);GO:0016020(membrane);GO:0017124(SH3 domain binding)	04370(VEGF signaling pathway)	K08273	NA
5	ENSMUSG00000015671	Psma2	5.34294	3.71743	0.523331	1.67103e-91	4.67856e-87	proteasome (prosome, macropain) subunit, alpha type 2 [Source:MGI Symbol;Acc:MGI:104885]	GO:0000502(proteasome complex);GO:0000932(P-body);GO:0004175(endopeptidase activity);GO:0004298(threonine-type endopeptidase activity);GO:0005634(nucleus);GO:0005654(nucleoplasm);GO:0005737(cytoplasm);GO:0005829(cytosol);GO:0005839(proteasome core complex);GO:0006508(proteolysis);GO:0006511(ubiquitin-dependent protein catabolic process);GO:0008233(peptidase activity);GO:0016787(hydrolase activity…	NA	NA	NA
5	ENSMUSG00000004455	Ppp1cc	3.82701	2.55692	0.581809	3.08085e-91	8.62575e-87	protein phosphatase 1, catalytic subunit, gamma isoform [Source:MGI Symbol;Acc:MGI:104872]	GO:0000164(protein phosphatase type 1 complex);GO:0000775(chromosome, centromeric region);GO:0000776(kinetochore);GO:0000777(condensed chromosome kinetochore);GO:0000784(nuclear chromosome, telomeric region);GO:0004721(phosphoprotein phosphatase activity);GO:0004722(protein serine/threonine phosphatase activity);GO:0005515(protein binding);GO:0005521(lamin binding);GO:0005634(nucleus);GO:0005654(…	NA	NA	NA
5	ENSMUSG00000037321	Tap1	3.1157	2.07519	0.586307	3.2434e-91	9.08088e-87	transporter 1, ATP-binding cassette, sub-family B (MDR/TAP) [Source:MGI Symbol;Acc:MGI:98483]	GO:0000166(nucleotide binding);GO:0002250(adaptive immune response);GO:0002376(immune system process);GO:0002479(antigen processing and presentation of exogenous peptide antigen via MHC class I, TAP-dependent);GO:0005524(ATP binding);GO:0005739(mitochondrion);GO:0005783(endoplasmic reticulum);GO:0005789(endoplasmic reticulum membrane);GO:0005815(microtubule organizing center);GO:0006952(defense r…	02010(ABC transporters);04145(Phagosome);04612(Antigen processing and presentation);05340(Primary immunodeficiency);05168(Herpes simplex infection)	K05653	NA
5	ENSMUSG00000034792	Gna15	0.790423	0.570504	0.470389	4.53593e-91	1.26997e-86	guanine nucleotide binding protein, alpha 15 [Source:MGI Symbol;Acc:MGI:95770]	GO:0000166(nucleotide binding);GO:0001664(G-protein coupled receptor binding);GO:0003924(GTPase activity);GO:0005525(GTP binding);GO:0005834(heterotrimeric G-protein complex);GO:0007165(signal transduction);GO:0007186(G-protein coupled receptor signaling pathway);GO:0007188(adenylate cyclase-modulating G-protein coupled receptor signaling pathway);GO:0007200(phospholipase C-activating G-protein c…	04020(Calcium signaling pathway);05146(Amoebiasis);05142(Chagas disease (American trypanosomiasis))	K04637	NA
5	ENSMUSG00000090019	Gimap1	4.42791	3.01176	0.556019	7.43509e-91	2.08168e-86	GTPase, IMAP family member 1 [Source:MGI Symbol;Acc:MGI:109368]	GO:0005525(GTP binding);GO:0005783(endoplasmic reticulum);GO:0016020(membrane);GO:0016021(integral component of membrane)	NA	NA	NA
5	ENSMUSG00000059325	Hopx	2.32035	1.48832	0.640656	1.29228e-90	3.61813e-86	HOP homeobox [Source:MGI Symbol;Acc:MGI:1916782]	GO:0000122(negative regulation of transcription by RNA polymerase II);GO:0001829(trophectodermal cell differentiation);GO:0003677(DNA binding);GO:0005515(protein binding);GO:0005634(nucleus);GO:0005737(cytoplasm);GO:0006351(transcription, DNA-templated);GO:0006355(regulation of transcription, DNA-templated);GO:0007275(multicellular organism development);GO:0007507(heart development);GO:0008016(re…	NA	NA	NA
5	ENSMUSG00000045826	Ptprcap	11.3033	8.10747	0.479414	3.72825e-90	1.04384e-85	protein tyrosine phosphatase, receptor type, C polypeptide-associated protein [Source:MGI Symbol;Acc:MGI:97811]	GO:0005886(plasma membrane);GO:0006952(defense response);GO:0016020(membrane);GO:0016021(integral component of membrane)	NA	NA	NA
5	ENSMUSG00000096727	Psmb9	4.04535	2.75412	0.554675	4.38494e-88	1.2277e-83	proteasome (prosome, macropain) subunit, beta type 9 (large multifunctional peptidase 2) [Source:MGI Symbol;Acc:MGI:1346526]	GO:0000502(proteasome complex);GO:0002376(immune system process);GO:0004175(endopeptidase activity);GO:0004298(threonine-type endopeptidase activity);GO:0005634(nucleus);GO:0005737(cytoplasm);GO:0005829(cytosol);GO:0005839(proteasome core complex);GO:0006508(proteolysis);GO:0008233(peptidase activity);GO:0016787(hydrolase activity);GO:0051603(proteolysis involved in cellular protein catabolic pro…	NA	NA	NA
5	ENSMUSG00000028367	Txn1	5.20484	3.51186	0.56762	2.88475e-87	8.07674e-83	thioredoxin 1 [Source:MGI Symbol;Acc:MGI:98874]	GO:0000122(negative regulation of transcription by RNA polymerase II);GO:0004791(thioredoxin-disulfide reductase activity);GO:0005515(protein binding);GO:0005576(extracellular region);GO:0005634(nucleus);GO:0005737(cytoplasm);GO:0005739(mitochondrion);GO:0005829(cytosol);GO:0006351(transcription, DNA-templated);GO:0006355(regulation of transcription, DNA-templated);GO:0006662(glycerol ether metab…	04141(Protein processing in endoplasmic reticulum)	K01456	EC:3.5.1.52
5	ENSMUSG00000050232	Cxcr3	1.42356	0.929459	0.615039	2.98884e-87	8.36815e-83	chemokine (C-X-C motif) receptor 3 [Source:MGI Symbol;Acc:MGI:1277207]	GO:0001525(angiogenesis);GO:0001937(negative regulation of endothelial cell proliferation);GO:0002685(regulation of leukocyte migration);GO:0004930(G-protein coupled receptor activity);GO:0004950(chemokine receptor activity);GO:0005622(intracellular);GO:0005886(plasma membrane);GO:0006935(chemotaxis);GO:0006954(inflammatory response);GO:0007165(signal transduction);GO:0007166(cell surface recepto…	04060(Cytokine-cytokine receptor interaction);04062(Chemokine signaling pathway)	K04188	NA
5	ENSMUSG00000043421	Hilpda	1.14252	0.772419	0.564764	3.38002e-87	9.46337e-83	hypoxia inducible lipid droplet associated [Source:MGI Symbol;Acc:MGI:1916823]	GO:0001819(positive regulation of cytokine production);GO:0005102(signaling receptor binding);GO:0005576(extracellular region);GO:0005615(extracellular space);GO:0005654(nucleoplasm);GO:0005811(lipid droplet);GO:0008284(positive regulation of cell proliferation);GO:0009986(cell surface);GO:0010884(positive regulation of lipid storage);GO:0016020(membrane);GO:0016021(integral component of membrane…	NA	NA	NA
5	ENSMUSG00000072620	Slfn2	4.95563	3.29087	0.590601	9.62988e-87	2.69617e-82	schlafen 2 [Source:MGI Symbol;Acc:MGI:1313258]	GO:0005524(ATP binding);GO:0008285(negative regulation of cell proliferation);GO:0009617(response to bacterium)	NA	NA	NA
5	ENSMUSG00000032515	Csrnp1	3.37194	2.2243	0.600228	1.35146e-86	3.78382e-82	cysteine-serine-rich nuclear protein 1 [Source:MGI Symbol;Acc:MGI:2387989]	GO:0001228(transcriptional activator activity, RNA polymerase II transcription regulatory region sequence-specific DNA binding);GO:0003677(DNA binding);GO:0003700(DNA binding transcription factor activity);GO:0005634(nucleus);GO:0006351(transcription, DNA-templated);GO:0006355(regulation of transcription, DNA-templated);GO:0006366(transcription by RNA polymerase II);GO:0006915(apoptotic process);…	NA	NA	NA
5	ENSMUSG00000011752	Pgam1	2.35479	1.56732	0.587296	3.86109e-86	1.08103e-81	phosphoglycerate mutase 1 [Source:MGI Symbol;Acc:MGI:97552]	GO:0003824(catalytic activity);GO:0004082(bisphosphoglycerate mutase activity);GO:0004619(phosphoglycerate mutase activity);GO:0005634(nucleus);GO:0005737(cytoplasm);GO:0005829(cytosol);GO:0006094(gluconeogenesis);GO:0006096(glycolytic process);GO:0006110(regulation of glycolytic process);GO:0008152(metabolic process);GO:0016787(hydrolase activity);GO:0016853(isomerase activity);GO:0016868(intram…	01200(Carbon metabolism);01230(Biosynthesis of amino acids);00010(Glycolysis / Gluconeogenesis);00260(Glycine, serine and threonine metabolism);04922(Glucagon signaling pathway);05230(Central carbon metabolism in cancer)	K01834	EC:5.4.2.11
5	ENSMUSG00000015149	Sirt2	1.50625	1.04634	0.525614	2.18006e-85	6.10373e-81	sirtuin 2 [Source:MGI Symbol;Acc:MGI:1927664]	GO:0000122(negative regulation of transcription by RNA polymerase II);GO:0003682(chromatin binding);GO:0004407(histone deacetylase activity);GO:0005515(protein binding);GO:0005634(nucleus);GO:0005694(chromosome);GO:0005720(nuclear heterochromatin);GO:0005730(nucleolus);GO:0005737(cytoplasm);GO:0005739(mitochondrion);GO:0005813(centrosome);GO:0005814(centriole);GO:0005815(microtubule organizing ce…	NA	NA	NA
5	ENSMUSG00000001175	Calm1	11.4232	8.23278	0.472511	4.65687e-85	1.30383e-80	calmodulin 1 [Source:MGI Symbol;Acc:MGI:88251]	GO:0000086(G2/M transition of mitotic cell cycle);GO:0000922(spindle pole);GO:0002027(regulation of heart rate);GO:0005509(calcium ion binding);GO:0005513(detection of calcium ion);GO:0005634(nucleus);GO:0005737(cytoplasm);GO:0005813(centrosome);GO:0005819(spindle);GO:0005829(cytosol);GO:0005856(cytoskeleton);GO:0005876(spindle microtubule);GO:0005886(plasma membrane);GO:0008076(voltage-gated pot…	04014(Ras signaling pathway);04015(Rap1 signaling pathway);04020(Calcium signaling pathway);04070(Phosphatidylinositol signaling system);04024(cAMP signaling pathway);04022(cGMP - PKG signaling pathway);04114(Oocyte meiosis);04910(Insulin signaling pathway);04922(Glucagon signaling pathway);04912(GnRH signaling pathway);04915(Estrogen signaling pathway);04921(Oxytocin signaling pathway);04916(Mel…	K02183	NA
5	ENSMUSG00000030595	Nfkbib	1.59818	1.07443	0.572852	8.5528e-85	2.39461e-80	nuclear factor of kappa light polypeptide gene enhancer in B cells inhibitor, beta [Source:MGI Symbol;Acc:MGI:104752]	GO:0005515(protein binding);GO:0005634(nucleus);GO:0005737(cytoplasm);GO:0005829(cytosol);GO:0007165(signal transduction);GO:0007253(cytoplasmic sequestering of NF-kappaB);GO:0071222(cellular response to lipopolysaccharide)	04621(NOD-like receptor signaling pathway);04622(RIG-I-like receptor signaling pathway);04623(Cytosolic DNA-sensing pathway);04660(T cell receptor signaling pathway);04662(B cell receptor signaling pathway);04062(Chemokine signaling pathway);04920(Adipocytokine signaling pathway);04722(Neurotrophin signaling pathway);05162(Measles);05164(Influenza A);05168(Herpes simplex infection);05169(Epstein-…	K02581	NA
5	ENSMUSG00000063524	Eno1	4.11071	2.7941	0.557003	2.10928e-84	5.90555e-80	enolase 1, alpha non-neuron [Source:MGI Symbol;Acc:MGI:95393]	GO:0000015(phosphopyruvate hydratase complex);GO:0000122(negative regulation of transcription by RNA polymerase II);GO:0000287(magnesium ion binding);GO:0000977(RNA polymerase II regulatory region sequence-specific DNA binding);GO:0001078(transcriptional repressor activity, RNA polymerase II proximal promoter sequence-specific DNA binding);GO:0001227(transcriptional repressor activity, RNA polyme…	NA	NA	NA
5	ENSMUSG00000003814	Calr	6.18054	4.17541	0.565815	1.35869e-83	3.80406e-79	calreticulin [Source:MGI Symbol;Acc:MGI:88252]	GO:0000122(negative regulation of transcription by RNA polymerase II);GO:0001669(acrosomal vesicle);GO:0002502(peptide antigen assembly with MHC class I protein complex);GO:0003729(mRNA binding);GO:0005178(integrin binding);GO:0005506(iron ion binding);GO:0005509(calcium ion binding);GO:0005515(protein binding);GO:0005576(extracellular region);GO:0005615(extracellular space);GO:0005634(nucleus);G…	04141(Protein processing in endoplasmic reticulum);04145(Phagosome);04612(Antigen processing and presentation);05166(HTLV-I infection);05142(Chagas disease (American trypanosomiasis))	K08057	NA
5	ENSMUSG00000009585	Apobec3	3.13839	2.16236	0.537419	5.71586e-83	1.60033e-78	apolipoprotein B mRNA editing enzyme, catalytic polypeptide 3 [Source:MGI Symbol;Acc:MGI:1933111]	GO:0002244(hematopoietic progenitor cell differentiation);GO:0002376(immune system process);GO:0003824(catalytic activity);GO:0005515(protein binding);GO:0005634(nucleus);GO:0005737(cytoplasm);GO:0008270(zinc ion binding);GO:0010529(negative regulation of transposition);GO:0016787(hydrolase activity);GO:0016814(hydrolase activity, acting on carbon-nitrogen (but not peptide) bonds, in cyclic amidi…	04672(Intestinal immune network for IgA production)	K10989	EC:3.5.4.38
5	ENSMUSG00000043505	Gimap5	5.62081	3.81167	0.560356	3.18346e-82	8.91306e-78	GTPase, IMAP family member 5 [Source:MGI Symbol;Acc:MGI:2442232]	GO:0000166(nucleotide binding);GO:0005515(protein binding);GO:0005525(GTP binding);GO:0005739(mitochondrion);GO:0005741(mitochondrial outer membrane);GO:0005764(lysosome);GO:0016020(membrane);GO:0016021(integral component of membrane)	NA	NA	NA
5	ENSMUSG00000056201	Cfl1	17.1759	12.9593	0.406399	3.54612e-82	9.92843e-78	cofilin 1, non-muscle [Source:MGI Symbol;Acc:MGI:101757]	GO:0000281(mitotic cytokinesis);GO:0001755(neural crest cell migration);GO:0001842(neural fold formation);GO:0003779(actin binding);GO:0005102(signaling receptor binding);GO:0005576(extracellular region);GO:0005615(extracellular space);GO:0005622(intracellular);GO:0005634(nucleus);GO:0005737(cytoplasm);GO:0005829(cytosol);GO:0005856(cytoskeleton);GO:0005886(plasma membrane);GO:0005911(cell-cell j…	NA	NA	NA
5	ENSMUSG00000054091	1810037I17Rik	3.12205	2.12172	0.557257	8.88467e-82	2.48753e-77	RIKEN cDNA 1810037I17 gene [Source:MGI Symbol;Acc:MGI:1914954]	GO:0003674(molecular_function);GO:0005575(cellular_component);GO:0008150(biological_process);GO:0016020(membrane);GO:0016021(integral component of membrane)	NA	NA	NA
5	ENSMUSG00000030751	Psma1	2.35842	1.62264	0.53948	4.15962e-81	1.16461e-76	proteasome (prosome, macropain) subunit, alpha type 1 [Source:MGI Symbol;Acc:MGI:1347005]	GO:0000502(proteasome complex);GO:0001530(lipopolysaccharide binding);GO:0002376(immune system process);GO:0002862(negative regulation of inflammatory response to antigenic stimulus);GO:0004175(endopeptidase activity);GO:0004298(threonine-type endopeptidase activity);GO:0005515(protein binding);GO:0005634(nucleus);GO:0005654(nucleoplasm);GO:0005737(cytoplasm);GO:0005813(centrosome);GO:0005829(cyt…	03050(Proteasome)	K02725	EC:3.4.25.1
5	ENSMUSG00000018171	Vmp1	2.16554	1.46916	0.559729	1.27747e-79	3.57666e-75	vacuole membrane protein 1 [Source:MGI Symbol;Acc:MGI:1923159]	GO:0000407(phagophore assembly site);GO:0000421(autophagosome membrane);GO:0003674(molecular_function);GO:0005730(nucleolus);GO:0005773(vacuole);GO:0005774(vacuolar membrane);GO:0005783(endoplasmic reticulum);GO:0005886(plasma membrane);GO:0006887(exocytosis);GO:0006914(autophagy);GO:0007029(endoplasmic reticulum organization);GO:0007030(Golgi organization);GO:0007155(cell adhesion);GO:0007566(em…	NA	NA	NA
5	ENSMUSG00000030707	Coro1a	20.7219	15.5822	0.411256	1.85748e-79	5.20058e-75	coronin, actin binding protein 1A [Source:MGI Symbol;Acc:MGI:1345961]	GO:0001772(immunological synapse);GO:0001845(phagolysosome assembly);GO:0001891(phagocytic cup);GO:0003779(actin binding);GO:0003785(actin monomer binding);GO:0005515(protein binding);GO:0005737(cytoplasm);GO:0005769(early endosome);GO:0005829(cytosol);GO:0005856(cytoskeleton);GO:0005884(actin filament);GO:0005886(plasma membrane);GO:0005911(cell-cell junction);GO:0005938(cell cortex);GO:0006816(…	04145(Phagosome);05152(Tuberculosis)	K13882	NA
5	ENSMUSG00000026341	Actr3	9.2615	6.70352	0.466327	2.78609e-79	7.80049e-75	ARP3 actin-related protein 3 [Source:MGI Symbol;Acc:MGI:1921367]	GO:0000139(Golgi membrane);GO:0000166(nucleotide binding);GO:0001726(ruffle);GO:0002102(podosome);GO:0003779(actin binding);GO:0005200(structural constituent of cytoskeleton);GO:0005515(protein binding);GO:0005524(ATP binding);GO:0005737(cytoplasm);GO:0005856(cytoskeleton);GO:0005884(actin filament);GO:0005885(Arp2/3 protein complex);GO:0005903(brush border);GO:0005911(cell-cell junction);GO:0007…	04145(Phagosome);04810(Regulation of actin cytoskeleton);04510(Focal adhesion);04520(Adherens junction);04530(Tight junction);05132(Salmonella infection)	K05692	NA
5	ENSMUSG00000002881	Nab1	2.04206	1.37633	0.569198	2.58678e-78	7.24248e-74	Ngfi-A binding protein 1 [Source:MGI Symbol;Acc:MGI:107564]	GO:0001958(endochondral ossification);GO:0005634(nucleus);GO:0006351(transcription, DNA-templated);GO:0006355(regulation of transcription, DNA-templated);GO:0008134(transcription factor binding);GO:0014037(Schwann cell differentiation);GO:0042552(myelination);GO:0045682(regulation of epidermis development);GO:0045892(negative regulation of transcription, DNA-templated)	NA	NA	NA
5	ENSMUSG00000023048	Prr13	3.41019	2.38743	0.51439	5.89043e-78	1.6492e-73	proline rich 13 [Source:MGI Symbol;Acc:MGI:1913401]	GO:0003674(molecular_function);GO:0005634(nucleus);GO:0006351(transcription, DNA-templated);GO:0006355(regulation of transcription, DNA-templated);GO:0008150(biological_process)	NA	NA	NA
5	ENSMUSG00000039232	Stx11	0.850025	0.613571	0.470276	6.03885e-78	1.69076e-73	syntaxin 11 [Source:MGI Symbol;Acc:MGI:1921982]	GO:0005484(SNAP receptor activity);GO:0005794(Golgi apparatus);GO:0006886(intracellular protein transport);GO:0016020(membrane);GO:0016192(vesicle-mediated transport);GO:0061025(membrane fusion)	04130(SNARE interactions in vesicular transport)	K08487	NA
5	ENSMUSG00000039153	Runx2	1.38581	0.946664	0.549808	1.69183e-77	4.73679e-73	runt related transcription factor 2 [Source:MGI Symbol;Acc:MGI:99829]	GO:0000790(nuclear chromatin);GO:0000978(RNA polymerase II proximal promoter sequence-specific DNA binding);GO:0001077(transcriptional activator activity, RNA polymerase II proximal promoter sequence-specific DNA binding);GO:0001501(skeletal system development);GO:0001649(osteoblast differentiation);GO:0001958(endochondral ossification);GO:0002051(osteoblast fate commitment);GO:0002062(chondrocyt…	NA	NA	NA
5	ENSMUSG00000064215	Ifi27	2.83666	1.9307	0.555073	1.91593e-77	5.36421e-73	interferon, alpha-inducible protein 27 [Source:MGI Symbol;Acc:MGI:1277180]	GO:0000122(negative regulation of transcription by RNA polymerase II);GO:0001102(RNA polymerase II activating transcription factor binding);GO:0005521(lamin binding);GO:0005637(nuclear inner membrane);GO:0016021(integral component of membrane);GO:0046825(regulation of protein export from nucleus)	NA	NA	NA
5	ENSMUSG00000021877	Arf4	3.48132	2.42329	0.52267	2.00198e-77	5.60516e-73	ADP-ribosylation factor 4 [Source:MGI Symbol;Acc:MGI:99433]	GO:0000166(nucleotide binding);GO:0005154(epidermal growth factor receptor binding);GO:0005515(protein binding);GO:0005525(GTP binding);GO:0005622(intracellular);GO:0005737(cytoplasm);GO:0005794(Golgi apparatus);GO:0005829(cytosol);GO:0005886(plasma membrane);GO:0006471(protein ADP-ribosylation);GO:0006890(retrograde vesicle-mediated transport, Golgi to ER);GO:0007173(epidermal growth factor rece…	04144(Endocytosis)	K07940	NA
5	ENSMUSG00000002014	Ssr4	3.9966	2.82358	0.501248	2.95833e-77	8.28272e-73	signal sequence receptor, delta [Source:MGI Symbol;Acc:MGI:1099464]	GO:0003674(molecular_function);GO:0005783(endoplasmic reticulum);GO:0005784(Sec61 translocon complex);GO:0005789(endoplasmic reticulum membrane);GO:0008150(biological_process);GO:0016020(membrane);GO:0016021(integral component of membrane)	04141(Protein processing in endoplasmic reticulum)	K04571	NA
5	ENSMUSG00000097415	AU020206	1.30739	0.902971	0.533935	4.50804e-77	1.26216e-72	expressed sequence AU020206 [Source:MGI Symbol;Acc:MGI:2142134]	NA	NA	NA	NA
5	ENSMUSG00000044468	Fam46c	1.55934	1.05254	0.567064	2.10676e-76	5.8985e-72	family with sequence similarity 46, member C [Source:MGI Symbol;Acc:MGI:1921895]	GO:0003723(RNA binding);GO:0004652(polynucleotide adenylyltransferase activity);GO:0005634(nucleus);GO:0005737(cytoplasm);GO:0016740(transferase activity);GO:0016779(nucleotidyltransferase activity);GO:0048255(mRNA stabilization);GO:1990817(RNA adenylyltransferase activity)	04810(Regulation of actin cytoskeleton);04260(Cardiac muscle contraction);04261(Adrenergic signaling in cardiomyocytes)	K05742	NA
5	ENSMUSG00000038151	Prdm1	0.762845	0.559539	0.447152	2.46207e-76	6.89331e-72	PR domain containing 1, with ZNF domain [Source:MGI Symbol;Acc:MGI:99655]	GO:0000122(negative regulation of transcription by RNA polymerase II);GO:0000978(RNA polymerase II proximal promoter sequence-specific DNA binding);GO:0001078(transcriptional repressor activity, RNA polymerase II proximal promoter sequence-specific DNA binding);GO:0001701(in utero embryonic development);GO:0001763(morphogenesis of a branching structure);GO:0001892(embryonic placenta development);…	04068(FoxO signaling pathway)	K15618	NA
5	ENSMUSG00000027030	Stk39	1.11339	0.808304	0.461987	7.41201e-76	2.07521e-71	serine/threonine kinase 39 [Source:MGI Symbol;Acc:MGI:1858416]	GO:0000166(nucleotide binding);GO:0000187(activation of MAPK activity);GO:0001933(negative regulation of protein phosphorylation);GO:0004672(protein kinase activity);GO:0004674(protein serine/threonine kinase activity);GO:0005515(protein binding);GO:0005524(ATP binding);GO:0005634(nucleus);GO:0005654(nucleoplasm);GO:0005737(cytoplasm);GO:0005829(cytosol);GO:0005856(cytoskeleton);GO:0006468(protei…	NA	NA	NA
5	ENSMUSG00000037999	Arap2	2.55367	1.74076	0.552857	9.09225e-76	2.54565e-71	ArfGAP with RhoGAP domain, ankyrin repeat and PH domain 2 [Source:MGI Symbol;Acc:MGI:2684416]	GO:0005096(GTPase activator activity);GO:0005547(phosphatidylinositol-3,4,5-trisphosphate binding);GO:0007165(signal transduction);GO:0043547(positive regulation of GTPase activity)	NA	NA	NA
5	ENSMUSG00000000394	Gcg	4.839	1.43048	1.75822	1.69741e-75	4.75242e-71	glucagon [Source:MGI Symbol;Acc:MGI:95674]	GO:0005179(hormone activity);GO:0005576(extracellular region);GO:0005615(extracellular space);GO:0005737(cytoplasm);GO:0007188(adenylate cyclase-modulating G-protein coupled receptor signaling pathway);GO:0007189(adenylate cyclase-activating G-protein coupled receptor signaling pathway);GO:0010469(regulation of signaling receptor activity);GO:0010737(protein kinase A signaling);GO:0010800(positiv…	NA	NA	NA
5	ENSMUSG00000033016	Nfatc1	2.37092	1.60508	0.562804	1.90374e-75	5.3301e-71	nuclear factor of activated T cells, cytoplasmic, calcineurin dependent 1 [Source:MGI Symbol;Acc:MGI:102469]	GO:0000790(nuclear chromatin);GO:0000977(RNA polymerase II regulatory region sequence-specific DNA binding);GO:0001225(RNA polymerase II transcription coactivator binding);GO:0003677(DNA binding);GO:0003700(DNA binding transcription factor activity);GO:0005634(nucleus);GO:0005654(nucleoplasm);GO:0006355(regulation of transcription, DNA-templated);GO:0016604(nuclear body);GO:0033173(calcineurin-NF…	04010(MAPK signaling pathway);04310(Wnt signaling pathway);04024(cAMP signaling pathway);04022(cGMP - PKG signaling pathway);04650(Natural killer cell mediated cytotoxicity);04660(T cell receptor signaling pathway);04662(B cell receptor signaling pathway);04921(Oxytocin signaling pathway);04380(Osteoclast differentiation);05321(Inflammatiory bowel disease (IBD));04933(AGE-RAGE signaling pathway i…	K04446	NA
5	ENSMUSG00000041959	S100a10	12.2903	8.71004	0.496766	3.41141e-75	9.55126e-71	S100 calcium binding protein A10 (calpactin) [Source:MGI Symbol;Acc:MGI:1339468]	GO:0001765(membrane raft assembly);GO:0005509(calcium ion binding);GO:0005515(protein binding);GO:0005783(endoplasmic reticulum);GO:0006900(vesicle budding from membrane);GO:0016020(membrane);GO:0016021(integral component of membrane);GO:0019897(extrinsic component of plasma membrane);GO:0042493(response to drug);GO:0042803(protein homodimerization activity);GO:0043547(positive regulation of GTPa…	NA	NA	NA
5	ENSMUSG00000015575	Atp6v0e	3.22728	2.26222	0.512575	6.77395e-75	1.89657e-70	ATPase, H+ transporting, lysosomal V0 subunit E [Source:MGI Symbol;Acc:MGI:1328318]	GO:0006811(ion transport);GO:0015078(proton transmembrane transporter activity);GO:0015991(ATP hydrolysis coupled proton transport);GO:0016020(membrane);GO:0016021(integral component of membrane);GO:0016787(hydrolase activity);GO:0033179(proton-transporting V-type ATPase, V0 domain);GO:0046961(proton-transporting ATPase activity, rotational mechanism);GO:1902600(proton transmembrane transport)	00190(Oxidative phosphorylation);04145(Phagosome);04966(Collecting duct acid secretion);04721(Synaptic vesicle cycle);05323(Rheumatoid arthritis)	K02153	NA
5	ENSMUSG00000005161	Prdx2	2.73178	1.91341	0.513698	6.80835e-75	1.9062e-70	peroxiredoxin 2 [Source:MGI Symbol;Acc:MGI:109486]	GO:0000187(activation of MAPK activity);GO:0002536(respiratory burst involved in inflammatory response);GO:0004601(peroxidase activity);GO:0005515(protein binding);GO:0005737(cytoplasm);GO:0005739(mitochondrion);GO:0005829(cytosol);GO:0006979(response to oxidative stress);GO:0008379(thioredoxin peroxidase activity);GO:0008430(selenium binding);GO:0010310(regulation of hydrogen peroxide metabolic …	04146(Peroxisome)	K13279	EC:1.11.1.15
[truncated: 1,262 more rows]
